# Supplementary material for: Temporal dynamics of TNF-mediated changes in hematopoietic stem cell function and recovery
Source: iScience. 2023 Mar 5;26(4):106341. doi: 10.1016/j.isci.2023.106341 (PMC10031135; doi:10.1016/j.isci.2023.106341)
Supplement: Table S1. Differentially expressed genes in TNF-exposed compared to WT HSCs, related to Table 1 [file mmc2.xlsx]

## Sheet: Supplementary Table 1
Supplementary Table 1. [Differentially expressed genes in TNF-exposed compared to WT HSCs.] Related to Table 1.
NAME	Gene	Num. matches	t-statistic	p-value	q-value	Difference	Fold change	R-statistic	Correlation (%)	Control	Control	Control	TNF	TNF	TNF	Diff TNF vs. Ctr
ENSMUSG00000026864	Hspa5	-1	-9.567122459411621	0.0006668646493313472	0.0013447648838762157	-126	1.1754943508222875e-38	-0.9788402643329254	N/A	5922.1	8303.4	7412	36874	40329.2	30390.3	28652
ENSMUSG00000021998	Lcp1	-1	-18.679275512695312	4.835689322184232e-05	0.0005401942203182508	-126	1.1754943508222875e-38	-0.9943167688242786	N/A	7504.2	8102.5	7271.4	26147.5	23914.7	27067	18083.7
ENSMUSG00000041481	Serpina3g	-1	-17.543550491333008	6.199151146142078e-05	0.0005832560686305721	-126	1.1754943508222875e-38	-0.993564433158628	N/A	1536.2	1734.5	1867.1	18473.6	18297.8	15707	15780.2
ENSMUSG00000022587	Ly6e	-1	-7.389292240142822	0.0017885076513355679	0.0018834531192459744	-126	1.1754943508222875e-38	-0.965268110107708	N/A	6821	6982.7	7084.3	16414.5	21560.9	17552.7	11546.7
ENSMUSG00000061232	H2-K1	-1	-8.554280281066895	0.0010253018020842633	0.0015472165600095916	-126	1.1754943508222875e-38	-0.973740325585969	N/A	13505.2	13840.6	12205.5	22691.5	23173.7	20244.3	8852.73
ENSMUSG00000020689	Itgb3	-1	-14.765110969543457	0.00012247264785622978	0.0007345055976208581	-126	1.1754943508222875e-38	-0.990950388259835	N/A	983.7	1671	973.3	9127.7	8615.1	10306.3	8140.37
ENSMUSG00000036053	Fmnl2	-1	-20.02603530883789	3.669325058929503e-05	0.00048152835004105636	-126	1.1754943508222875e-38	-0.9950499902602946	N/A	691	921.3	877.3	7745	7901.6	8895.4	7350.8
ENSMUSG00000031309	Rps6ka3	-1	-17.965553283691406	5.642496574376488e-05	0.0005714465387690951	-126	1.1754943508222875e-38	-0.9938604735939228	N/A	3651.7	3787.6	4273.8	10169.5	10994.3	11290.2	6913.63
ENSMUSG00000026773	Pfkfb3	-1	-18.460908889770508	5.066299838858154e-05	0.0005401942203182508	-126	1.1754943508222875e-38	-0.994182702240199	N/A	248.5	504.3	355.9	6944.1	7682.8	6468.8	6662.33
ENSMUSG00000066363	Serpina3f	-1	-29.184900283813477	8.20591136276006e-06	0.0002413669790494597	-126	1.1754943508222875e-38	-0.9976601543431011	N/A	86.6	119.9	86.1	6755.7	7086.9	6305.3	6618.43
ENSMUSG00000031207	Msn	-1	-11.822232246398926	0.00029303314107055796	0.0009650859819814128	-126	1.1754943508222875e-38	-0.9859902891286672	N/A	7887.8	8583.8	9398.3	14398.8	14818.1	15430.8	6259.27
ENSMUSG00000028268	Gbp3	-1	-9.681480407714844	0.0006369558292270295	0.0013181338834317017	-126	1.1754943508222875e-38	-0.9793218851725284	N/A	656.4	629.8	556.2	6604.3	8017	5830.8	6203.23
ENSMUSG00000002699	Lcp2	-1	-9.799341201782227	0.0006078533213948715	0.0013017992285832653	-126	1.1754943508222875e-38	-0.9798014249128937	N/A	2227.2	2455.7	3017.5	7201.4	8840.5	8749.4	5696.97
ENSMUSG00000075602	Ly6a	-1	-8.825979232788086	0.0009095293728133969	0.0014862615996356849	-126	1.1754943508222875e-38	-0.9752736561782316	N/A	1315.4	1040.4	920.3	6434.5	7988.4	5875.2	5674
ENSMUSG00000023150	Ivns1abp	-1	-14.9343843460083	0.00011709299426796781	0.0007345055976208581	-126	1.1754943508222875e-38	-0.9911516715330111	N/A	3511.4	4024.2	3846.7	9767	8647	9488.9	5506.87
ENSMUSG00000028530	Jak1	-1	-13.55359172821045	0.00017152790210366153	0.000821984834238333	-126	1.1754943508222875e-38	-0.9892873095322421	N/A	5133.3	5011.4	5089.8	10145.8	11076.7	9779.4	5255.8
ENSMUSG00000053641	Dennd4a	-1	-18.480297088623047	5.0452771553120205e-05	0.0005401942203182508	-126	1.1754943508222875e-38	-0.9941947959907735	N/A	1046.9	1012.6	1334.1	5626.3	6300.8	6433.9	4989.13
ENSMUSG00000016496	Cd274	-1	-7.425455570220947	0.0017558661110453466	0.0018721922409021007	-126	1.1754943508222875e-38	-0.9655883686708355	N/A	1608.9	1274.7	1259.6	5082.7	7298	6676.7	4971.4
ENSMUSG00000027828	Ssr3	-1	-9.092483520507812	0.000811310897499433	0.0014202372591269124	-126	1.1754943508222875e-38	-0.9766522733274519	N/A	6956.1	5516.6	5806.5	11435.8	11182.3	10393.5	4910.8
ENSMUSG00000022824	Muc13	-1	-31.4273681640625	6.109328220047175e-06	0.00021027423688368914	-126	1.1754943508222875e-38	-0.9979811815011778	N/A	2974.5	2514.5	2712.9	7475.3	7499.2	7716.2	4829.6
ENSMUSG00000020368	Canx	-1	-13.65617561340332	0.00016652027447731498	0.0008048799073428014	-126	1.1754943508222875e-38	-0.9894451208713562	N/A	4718.5	4959	4705.8	9048.4	10225.8	9522.3	4804.4
ENSMUSG00000051495	Irf2bp2	-1	-13.247632026672363	0.0001876196475038599	0.0008283529295680092	-126	1.1754943508222875e-38	-0.9887951491266933	N/A	2229.8	2538.3	2843.7	7472.2	6530.6	6794.1	4395.03
ENSMUSG00000020361	Hspa4	-1	-13.115045547485352	0.00019517496697771754	0.0008295718820923595	-126	1.1754943508222875e-38	-0.988571341879658	N/A	4580.8	5356.9	4647.8	9008.2	9569.4	8874.7	4288.93
ENSMUSG00000042699	Dhx9	-1	-10.969789505004883	0.00039234950927573753	0.0010864047922793925	-126	1.1754943508222875e-38	-0.9837830965878499	N/A	4766.1	5142.5	5331.4	8538.8	9570.5	9536.5	4135.27
ENSMUSG00000030738	Eif3c	-1	-7.829904079437256	0.0014365340199806239	0.0017234367356448272	-126	1.1754943508222875e-38	-0.9688917360591965	N/A	4152.2	3492.9	3209.5	7667.8	8560.1	7016.3	4129.87
ENSMUSG00000027184	Caprin1	-1	-16.80059051513672	7.356386184550967e-05	0.0006353808103247927	-126	1.1754943508222875e-38	-0.9929887619176371	N/A	6716.2	7207.4	6501.7	10744	10973.4	10596.7	3962.93
ENSMUSG00000034330	Plcg2	-1	-32.02826690673828	5.665005097222081e-06	0.00021027423688368914	-126	1.1754943508222875e-38	-0.9980560043908617	N/A	1582.9	1464.5	1580.7	5418.3	5247.6	5645.1	3894.3
ENSMUSG00000020044	Timp3	-1	-12.152356147766113	0.00026312013713634464	0.0009198421187594344	-126	1.1754943508222875e-38	-0.9867262286197955	N/A	279.7	332	210.2	3509.6	4396.6	4508.8	3864.37
ENSMUSG00000068823	Csde1	-1	-36.609375	3.3237228542642994e-06	0.00017719597466796545	-126	1.1754943508222875e-38	-0.9985110690028574	N/A	4258.7	4103.7	4248.9	7841.8	8118.2	7862.2	3736.97
ENSMUSG00000003814	Calr	-1	-11.289414405822754	0.00035081924026844315	0.0010597139834022812	-126	1.1754943508222875e-38	-0.9846676504987123	N/A	1982.1	2317.5	2126.9	5973.2	6171.1	5169	3628.93
ENSMUSG00000053907	Mat2a	-1	-15.353217124938965	0.0001049952732733636	0.000700881583908515	-126	1.1754943508222875e-38	-0.99162188106199	N/A	2888.8	3297.5	3399.8	6944.1	7038.5	6467.2	3621.23
ENSMUSG00000032870	Smap2	-1	-16.75886344909668	7.429062317782402e-05	0.0006353808103247927	-126	1.1754943508222875e-38	-0.9929541731713549	N/A	828.7	1004.7	1272.9	4780	4219.6	4554.8	3482.7
ENSMUSG00000040264	Gbp5	-1	-13.853898048400879	0.00015737175642368645	0.0007875869180862861	-126	1.1754943508222875e-38	-0.9897396610604234	N/A	200.9	251	253.2	3711.4	4148.1	3280.4	3478.27
ENSMUSG00000028525	Pde4b	-1	-7.271762847900391	0.001899898229734261	0.0019316009415534263	-126	1.1754943508222875e-38	-0.9641964014423804	N/A	1611.5	2460.5	2123.6	4831.5	6184.3	5335.6	3385.27
ENSMUSG00000044162	Tnip3	-1	-14.284427642822266	0.00013952176770297043	0.0007622961340557932	-126	1.1754943508222875e-38	-0.9903400318290461	N/A	785.4	926.8	922	3816.4	4611	4280.3	3357.83
ENSMUSG00000034088	Hdlbp	-1	-37.972984313964844	2.8724143518487807e-06	0.00017501210300907214	-126	1.1754943508222875e-38	-0.9986158660391584	N/A	2572.7	2643.9	2736.1	6054.6	6106.2	5860.9	3356.33
ENSMUSG00000003226	Ranbp2	-1	-9.54443359375	0.0006730043567622101	0.0013523633559666362	-126	1.1754943508222875e-38	-0.9787427324959697	N/A	3097.5	2882.2	3234.3	6250.2	7049.5	5924.4	3336.7
ENSMUSG00000027287	Snap23	-1	-31.620723724365234	5.961751798489218e-06	0.00021027423688368914	-126	1.1754943508222875e-38	-0.9980057219242591	N/A	2170.9	2131.7	2019.4	5625.3	5391.6	5307.1	3334
ENSMUSG00000030156	Cd69	-1	-7.501371383666992	0.0016897039372282755	0.0018370890692902824	-126	1.1754943508222875e-38	-0.9662466662033454	N/A	122.1	98.5	105.9	2718.9	3343.4	4246.9	3327.57
ENSMUSG00000037487	Ubr5	-1	-14.452217102050781	0.0001332530115819692	0.0007577654591961314	-126	1.1754943508222875e-38	-0.9905598854851082	N/A	3048.1	3052.9	3288.9	6206.9	6884.6	6272	3324.53
ENSMUSG00000032000	Birc3	-1	-22.803983688354492	2.19059017748079e-05	0.00041401181150859127	-126	1.1754943508222875e-38	-0.99617605267212	N/A	344.6	289.1	420.4	3649.6	3922.8	3437.5	3318.6
ENSMUSG00000058624	Gda	-1	-10.866171836853027	0.00040711145205678934	0.0010923091520302786	-126	1.1754943508222875e-38	-0.9834799981290011	N/A	547.3	864.9	536.3	3391.2	4286.7	4197.7	3309.03
ENSMUSG00000031304	Il2rg	-1	-21.198368072509766	2.927695173332965e-05	0.0004602941756847353	-126	1.1754943508222875e-38	-0.9955788265831365	N/A	601	739.4	667.1	3739.2	4244.9	3889.8	3288.8
ENSMUSG00000026083	Eif5b	-1	-21.270328521728516	2.888563606716474e-05	0.0004602941756847353	-126	1.1754943508222875e-38	-0.9956084944217976	N/A	2738.1	2908.4	2863.5	5834.2	6172.2	6326	3274.13
ENSMUSG00000102329	RP23-428M4.4	-1	-7.564591884613037	0.0016369431472626345	0.0018061232295977607	-126	1.1754943508222875e-38	-0.9667808079469913	N/A	6.1	18.3	9.9	2772.5	4130.5	2913.8	3260.83
ENSMUSG00000037851	Iars	-1	-18.60408592224121	4.913587335923759e-05	0.0005401942203182508	-126	1.1754943508222875e-38	-0.9942711325230469	N/A	1412.3	1655.1	1696.6	4532.9	4987	4980.1	3245.33
ENSMUSG00000004535	Tax1bp1	-1	-14.827388763427734	0.00012045828715690637	0.0007345055976208581	-126	1.1754943508222875e-38	-0.9910252305421685	N/A	4185.1	4237.1	4776.9	7400.1	7634.4	7751.1	3195.5
ENSMUSG00000025647	Shisa5	-1	-12.570856094360352	0.000230456435584401	0.0008659882799713395	-126	1.1754943508222875e-38	-0.9875791961116892	N/A	2193.4	2232.5	1812.5	5697.3	5073.9	5030.9	3187.9
ENSMUSG00000031224	Magee2	-1	-73.21524047851562	2.0854767427824892e-07	5.9297055386448776e-05	-126	1.1754943508222875e-38	-0.9996271071651011	N/A	42.4	25.4	38.1	3189.4	3110.3	3258.2	3150.67
ENSMUSG00000027852	Nras	-1	-13.842391967773438	0.0001578867092529366	0.0007875869180862861	-126	1.1754943508222875e-38	-0.9897228589200493	N/A	3436	2938.6	3232.6	5934.1	6496.5	6324.4	3049.27
ENSMUSG00000039735	Fnbp1l	-1	-9.406536102294922	0.0007118677672483957	0.0013863543503718756	-126	1.1754943508222875e-38	-0.9781353542076271	N/A	4668.3	3780.4	3992.4	6752.6	7190.3	7248	2916.6
ENSMUSG00000038518	Jarid2	-1	-11.075799942016602	0.0003779290190830773	0.001075978554799953	-126	1.1754943508222875e-38	-0.9840847104500743	N/A	935.2	1134.1	1185.1	3845.2	3583	4419.9	2864.57
ENSMUSG00000021877	Arf4	-1	-8.840897560119629	0.000903654400428867	0.0014823407760881221	-126	1.1754943508222875e-38	-0.9753539763292978	N/A	3019.5	2848.8	3484.2	5678.8	5691.7	6456.1	2824.7
ENSMUSG00000026615	Eprs	-1	-12.932263374328613	0.00020622274720562297	0.000834313392318771	-126	1.1754943508222875e-38	-0.9882517090459401	N/A	2737.2	3080.7	3161.5	5452.3	6015	5913.3	2800.4
ENSMUSG00000029328	Hnrnpdl	-1	-8.84455680847168	0.0009022205453960581	0.0014823407760881221	-126	1.1754943508222875e-38	-0.9753736186650754	N/A	2286.1	2481.9	3058.8	5197	5835.8	5184.9	2796.97
ENSMUSG00000056537	Rlim	-1	-13.496371269226074	0.0001744026691219864	0.0008247820575122003	-126	1.1754943508222875e-38	-0.9891977496503367	N/A	3600.6	3386.5	3946	6257.4	6345.9	6671.9	2780.7
ENSMUSG00000026020	Nop58	-1	-8.897242546081543	0.0008818852046073764	0.0014698429476326944	-126	1.1754943508222875e-38	-0.9756538765737119	N/A	2416	2428.7	2368.6	4539.1	5458.7	5472.1	2752.2
ENSMUSG00000022148	Fyb	-1	-12.775477409362793	0.00021632581235332172	0.000835471236419808	-126	1.1754943508222875e-38	-0.9879667958182313	N/A	572.4	686.2	974.9	3482.8	3797.4	3180.4	2742.37
ENSMUSG00000025364	Pa2g4	-1	-9.796058654785156	0.000608641232759748	0.0013017992285832653	-126	1.1754943508222875e-38	-0.9797882937244148	N/A	3129.5	2918.7	2714.6	5660.3	6031.5	5173.8	2700.93
ENSMUSG00000021025	Nfkbia	-1	-26.353687286376953	1.232050094308625e-05	0.00030026820869864487	-126	1.1754943508222875e-38	-0.9971326797858395	N/A	193.1	235.9	344.3	2793.1	2930	3109	2686.27
ENSMUSG00000034024	Cct2	-1	-8.55335807800293	0.0010257249061448057	0.0015472165600095916	-126	1.1754943508222875e-38	-0.9737348839161669	N/A	4360.9	3554.9	4100	6292.4	6972.6	6660.8	2636.67
ENSMUSG00000027808	Serp1	-1	-18.463176727294922	5.063835179075097e-05	0.0005401942203182508	-126	1.1754943508222875e-38	-0.9941841187911717	N/A	2227.2	2030.8	2062.4	4563.8	4982.6	4643.7	2623.23
ENSMUSG00000057561	Eif1a	-1	-12.630290031433105	0.00022623663769958324	0.0008538931502555066	-126	1.1754943508222875e-38	-0.9876936735066626	N/A	1535.3	1567.8	1903.5	4047	4181.1	4610.4	2610.63
ENSMUSG00000040253	Gbp7	-1	-8.773956298828125	0.0009303904265149224	0.0014984910092127053	-126	1.1754943508222875e-38	-0.9749905107871825	N/A	1890.3	1747.3	2305.7	4068.6	4815.5	4756.4	2565.73
ENSMUSG00000020869	Lrrc59	-1	-8.108826637268066	0.0012575375890983248	0.0016343469819821278	-126	1.1754943508222875e-38	-0.9709041421745875	N/A	1132.6	1395.4	1630.4	3530.2	4478	3818.4	2556.07
ENSMUSG00000037820	Tgm2	-1	-10.506804466247559	0.00046396616729739513	0.0011565180969230027	-126	1.1754943508222875e-38	-0.9823608334632817	N/A	1091.9	1799.7	1436.7	3802	4213	3880.3	2522.33
ENSMUSG00000031441	Atp11a	-1	-17.624731063842773	6.086920034748001e-05	0.0005832560686305721	-126	1.1754943508222875e-38	-0.9936230172627495	N/A	506.6	669.5	564.4	2892.9	3023.4	3343.9	2506.57
ENSMUSG00000027074	Slc43a3	-1	-13.692360877990723	0.00016479743427219985	0.0008032697796239227	-126	1.1754943508222875e-38	-0.9894999602111131	N/A	562	808.5	817.7	3119.4	3027.8	3555	2504.67
ENSMUSG00000020075	Ddx21	-1	-22.304792404174805	2.3919999385773758e-05	0.0004250783224180211	-126	1.1754943508222875e-38	-0.9960040100733807	N/A	1608	1423.2	1481.4	3846.3	4184.4	3988.2	2502.1
ENSMUSG00000001440	Kpnb1	-1	-11.981602668762207	0.00027809170508399976	0.0009375977250460545	-126	1.1754943508222875e-38	-0.9863529605432234	N/A	3598.8	3749.5	3654.7	6057.6	6559.2	5878.4	2497.4
ENSMUSG00000040710	St8sia4	-1	-26.582077026367188	1.190444658025761e-05	0.0002986615568517571	-126	1.1754943508222875e-38	-0.9971815321896098	N/A	815.7	809.3	764.7	3414.9	3343.4	3109	2492.53
ENSMUSG00000040747	Cd53	-1	-22.336652755737305	2.378471756643293e-05	0.0004250783224180211	-126	1.1754943508222875e-38	-0.9960153334751057	N/A	533.4	185.8	317.8	2869.3	2736.5	2877.3	2482.03
ENSMUSG00000054364	Rhob	-1	-7.327679634094238	0.0018458650237226813	0.0018993038181368482	-126	1.1754943508222875e-38	-0.9647122723743587	N/A	794.1	1742.5	1473.1	3567.3	3601.7	4097.7	2419
ENSMUSG00000010608	Rbm25	-1	-7.605586528778076	0.0016038169458595399	0.0017912990187535906	-126	1.1754943508222875e-38	-0.9671205304420059	N/A	3757.3	3679.6	3725.9	5593.3	6690	6122.8	2414.43
ENSMUSG00000004040	Stat3	-1	-19.096651077270508	4.430212859703467e-05	0.0005342546353479365	-126	1.1754943508222875e-38	-0.9945604778408791	N/A	1886	1821.9	1693.3	4322.9	4324	3985.1	2410.27
ENSMUSG00000000568	Hnrnpd	-1	-10.48157024383545	0.00046831851776118376	0.0011612665571229352	-126	1.1754943508222875e-38	-0.9822780463103001	N/A	3537.4	3449.2	3543.8	5577.9	6331.6	5776.8	2385.3
ENSMUSG00000029447	Cct6a	-1	-10.174885749816895	0.000525498986390869	0.0012247285119983916	-126	1.1754943508222875e-38	-0.9812239757920102	N/A	2148.4	1980.8	2256.1	4260.1	4888.1	4229.5	2330.8
ENSMUSG00000015749	Anp32e	-1	-11.187612533569336	0.00036342626853787144	0.0010727219454516343	-126	1.1754943508222875e-38	-0.984393874849043	N/A	4100.2	3863.8	3500.8	6186.3	6322.8	5935.5	2326.6
ENSMUSG00000029810	Tmem176b	-1	-8.666016578674316	0.0009755993493041014	0.0015213642503773281	-126	1.1754943508222875e-38	-0.9743874997768056	N/A	2722.5	2379.4	2189.8	5032.3	4847.4	4315.2	2301.07
ENSMUSG00000009585	Apobec3	-1	-10.451592445373535	0.0004735551696474387	0.0011708479991572904	-126	1.1754943508222875e-38	-0.9821789438276637	N/A	1273.8	1637.7	1630.4	3633.1	3581.9	4150.1	2274.4
ENSMUSG00000032712	2810474O19Rik	-1	-7.566911220550537	0.001635046544356789	0.0018061232295977607	-126	1.1754943508222875e-38	-0.9668001661280392	N/A	2188.2	1733	2123.6	3818.5	4301	4732.6	2269.1
ENSMUSG00000034422	Parp14	-1	-10.286957740783691	0.0005036477191027028	0.001206773888748892	-126	1.1754943508222875e-38	-0.981619712167721	N/A	1287.6	955.4	950.1	3345.9	3630.3	2978.9	2254
ENSMUSG00000000861	Bcl11a	-1	-11.805427551269531	0.000294666228926015	0.0009667318972072723	-126	1.1754943508222875e-38	-0.9859512130456718	N/A	2902.6	3397.6	3404.8	5587.2	5300.3	5575.3	2252.6
ENSMUSG00000026399	Cd55	-1	-8.658063888549805	0.0009790367711161204	0.0015229304550634522	-126	1.1754943508222875e-38	-0.9743422226890444	N/A	274.5	446.3	508.2	2502.7	2273.6	3099.5	2215.6
ENSMUSG00000058355	Abce1	-1	-8.207541465759277	0.001200870711458134	0.001610315777083732	-126	1.1754943508222875e-38	-0.9715704418926299	N/A	1838.4	1443.1	1751.2	3443.7	3845.8	4261.2	2172.67
ENSMUSG00000014956	Ppp1cb	-1	-8.161170959472656	0.0012270870517050714	0.001610315777083732	-126	1.1754943508222875e-38	-0.9712602930843673	N/A	3359	3000.5	3545.5	5513	5080.5	5810.2	2166.23
ENSMUSG00000031403	Dkc1	-1	-9.219796180725098	0.0007690430676837646	0.0014099092637523	-126	1.1754943508222875e-38	-0.9772709571079259	N/A	2500	3094.2	2916.5	4754.3	5278.4	4938.9	2153.63
ENSMUSG00000029467	Atp2a2	-1	-18.526582717895508	4.9955278286605665e-05	0.0005401942203182508	-126	1.1754943508222875e-38	-0.9942235159206871	N/A	2523.3	2415.2	2552.3	4539.1	4539.5	4864.3	2150.7
ENSMUSG00000028163	Nfkb1	-1	-21.29091453552246	2.8774893489332027e-05	0.0004602941756847353	-126	1.1754943508222875e-38	-0.9956169268145721	N/A	1104.9	1227.8	1309.3	3516.8	3299.4	3253.4	2142.53
ENSMUSG00000028034	Fubp1	-1	-31.991641998291016	5.6909070761289005e-06	0.00021027423688368914	-126	1.1754943508222875e-38	-0.9980515637720786	N/A	1921.5	2120.5	2026	4089.2	4204.2	4161.2	2128.87
ENSMUSG00000068882	Ssb	-1	-7.438056945800781	0.0017446650837348357	0.0018649114240925	-126	1.1754943508222875e-38	-0.9656989431419705	N/A	3116.5	2475.5	2484.5	4555.6	4677	5170.6	2108.9
ENSMUSG00000035726	Supt16	-1	-13.087214469909668	0.00019680872393184343	0.0008295718820923595	-126	1.1754943508222875e-38	-0.988523516628807	N/A	2434.1	2597.9	2443.1	4538.1	4888.1	4372.3	2107.8
ENSMUSG00000078652	Psme3	-1	-14.178045272827148	0.00014368721986569074	0.0007622961340557932	-126	1.1754943508222875e-38	-0.9901966571141569	N/A	1234.8	1346.2	1180.2	3316.1	3129	3608.9	2097.6
ENSMUSG00000032115	Hyou1	-1	-11.130961418151855	0.00037068606015895904	0.001075978554799953	-126	1.1754943508222875e-38	-0.9842383612046945	N/A	284.9	706.1	582.6	2708.6	2800.2	2340.9	2092.03
ENSMUSG00000031010	Usp9x	-1	-8.482139587402344	0.0010590633855985876	0.0015522011476212976	-126	1.1754943508222875e-38	-0.97330954902791	N/A	4330.6	4026.6	4437.6	6581.7	5910.5	6484.7	2060.7
ENSMUSG00000040463	Mybbp1a	-1	-7.24005651473999	0.001931404741931364	0.001954643278051807	-126	1.1754943508222875e-38	-0.9638989404239778	N/A	1213.2	1929.1	2009.4	3555.9	3967.8	3712.1	2028.03
ENSMUSG00000058587	Tmod3	-1	-13.424609184265137	0.00017809336007846874	0.0008256175877550752	-126	1.1754943508222875e-38	-0.989083841993068	N/A	2520.7	2158.7	2453	4312.6	4260.3	4583.4	2007.97
ENSMUSG00000026580	Selp	-1	-9.064149856567383	0.0008211065966443051	0.0014202372591269124	-126	1.1754943508222875e-38	-0.9765111903415181	N/A	93.5	88.2	67.9	1772.8	2515.5	1980.6	2006.43
ENSMUSG00000006169	Clint1	-1	-14.798304557800293	0.0001213938291168529	0.0007345055976208581	-126	1.1754943508222875e-38	-0.9909903941085529	N/A	3233.4	3172.9	3116.8	5088.9	5000.2	5429.3	1998.43
ENSMUSG00000015656	Hspa8	-1	-7.763098239898682	0.0014839983114320694	0.0017388057138070813	-126	1.1754943508222875e-38	-0.9683792616301451	N/A	1915.5	2285.7	2098.8	4499	4049.2	3697.8	1982
ENSMUSG00000030662	Ipo5	-1	-17.576982498168945	6.152621818142192e-05	0.0005832560686305721	-126	1.1754943508222875e-38	-0.993588656492198	N/A	2884.4	2647.9	2795.7	4652.4	4882.6	4604	1937
ENSMUSG00000026193	Fn1	-1	-12.011529922485352	0.00027539252637032505	0.0009365110380570131	-126	1.1754943508222875e-38	-0.9864195029242979	N/A	80.5	40.5	76.1	1688.4	2041.6	2233	1921.97
ENSMUSG00000037242	Clic4	-1	-13.442056655883789	0.00017718716464206857	0.0008256175877550752	-126	1.1754943508222875e-38	-0.989111700587036	N/A	669.4	865.7	1074.2	2778.7	2828.8	2585.3	1861.17
ENSMUSG00000062203	Gspt1	-1	-12.67093563079834	0.00022340610035887369	0.0008507384089558895	-126	1.1754943508222875e-38	-0.9877710588877155	N/A	1600.3	1600.3	1696.6	3206.9	3664.4	3601	1858.37
ENSMUSG00000024899	Papss2	-1	-90.73916625976562	8.843426078642276e-08	3.771721222540931e-05	-126	1.1754943508222875e-38	-0.9997571812483929	N/A	16.5	36.5	66.2	1922.1	1889.9	1872.7	1855.17
ENSMUSG00000036943	Rab8b	-1	-54.40241241455078	6.834409296953281e-07	7.54070873127853e-05	-126	1.1754943508222875e-38	-0.999324922347079	N/A	1365.6	1320.8	1368.9	3099.9	3194.9	3178.8	1806.1
ENSMUSG00000028639	Ybx1	-1	-7.383901596069336	0.0017934372985961833	0.0018863156790413615	-126	1.1754943508222875e-38	-0.96521999527657	N/A	3281	2990.2	3133.3	4971.5	5297	4512	1792
ENSMUSG00000033538	Casp4	-1	-16.019941329956055	8.877881789927737e-05	0.0006528304454145137	-126	1.1754943508222875e-38	-0.9922968680372333	N/A	503.1	451.1	660.4	2130.1	2434.1	2348.8	1766.13
ENSMUSG00000045983	Eif4g1	-1	-14.601229667663574	0.00012797751810104637	0.0007376001550013011	-126	1.1754943508222875e-38	-0.990748932251963	N/A	1917.2	2082.4	2131.9	3797.9	3992	3639.1	1765.83
ENSMUSG00000029169	Dhx15	-1	-8.633901596069336	0.0009895729990093863	0.0015319523922958376	-126	1.1754943508222875e-38	-0.9742039301244675	N/A	2351.9	2489	2532.5	3858.6	4535.1	4253.3	1757.87
ENSMUSG00000031701	Dnaja2	-1	-10.520949363708496	0.00046154845974192204	0.001154547906627154	-126	1.1754943508222875e-38	-0.982406988090254	N/A	1815.9	1830.6	2002.8	3627	3912.9	3374.1	1754.9
ENSMUSG00000022698	Naa50	-1	-8.870150566101074	0.0008922702271701578	0.0014807519528718767	-126	1.1754943508222875e-38	-0.9755103563519765	N/A	2731.2	2409.6	2319	3945.1	4310.9	4459.6	1751.93
ENSMUSG00000024924	Vldlr	-1	-7.545091152191162	0.0016529975957708652	0.0018134407302083158	-126	1.1754943508222875e-38	-0.9666173860607924	N/A	561.1	519.4	688.6	1898.4	2473.7	2647.2	1750.07
ENSMUSG00000021065	Fut8	-1	-7.62404727935791	0.0015891702657293376	0.001785984501537714	-126	1.1754943508222875e-38	-0.9672718433396127	N/A	2040.1	1673.4	2064.1	3371.7	3617.1	4026.3	1745.83
ENSMUSG00000005846	Rsl1d1	-1	-8.086226463317871	0.0012709736736651006	0.001637674537215001	-126	1.1754943508222875e-38	-0.9707483517198682	N/A	2420.3	2747.2	2751	4077.9	4335	4713.5	1735.97
ENSMUSG00000026341	Actr3	-1	-7.837581634521484	0.0014312003087694845	0.0017234367356448272	-126	1.1754943508222875e-38	-0.9689498446079694	N/A	2568.4	1955.3	2039.2	4098.5	3897.5	3729.5	1720.87
ENSMUSG00000032423	Syncrip	-1	-7.9921674728393555	0.0013288382182933126	0.001663975368398662	-126	1.1754943508222875e-38	-0.9700865502691686	N/A	2234.1	2092.7	2166.7	3465.3	3978.8	4166	1705.53
ENSMUSG00000054408	Spcs3	-1	-12.844952583312988	0.00021177460766141408	0.000835471236419808	-126	1.1754943508222875e-38	-0.988094303949588	N/A	1905.9	1689.3	1670.1	3292.4	3652.3	3388.3	1689.23
ENSMUSG00000027782	Kpna4	-1	-8.914273262023926	0.0008754335634541503	0.0014657638700407713	-126	1.1754943508222875e-38	-0.9757434601035189	N/A	2753.7	2344.5	2861.9	4265.3	4210.8	4550	1688.67
ENSMUSG00000030232	Aebp2	-1	-36.91649627685547	3.2147547928571796e-06	0.00017719597466796545	-126	1.1754943508222875e-38	-0.9985356856675546	N/A	1184.6	1132.5	1214.9	2900.1	2860.7	2771	1666.6
ENSMUSG00000006932	Ctnnb1	-1	-8.78523063659668	0.0009258195252161885	0.0014977949163124777	-126	1.1754943508222875e-38	-0.9750522797924208	N/A	3714	3888.4	3734.2	5712.8	5098	5511.8	1662
ENSMUSG00000032097	Ddx6	-1	-9.065478324890137	0.0008206440436928702	0.0014202372591269124	-126	1.1754943508222875e-38	-0.9765178334386008	N/A	3161.5	3079.1	3340.2	5005.5	5001.3	4510.4	1645.47
ENSMUSG00000015176	Nolc1	-1	-8.037912368774414	0.0013002979476344752	0.001655453954227175	-126	1.1754943508222875e-38	-0.9704111454159086	N/A	882.4	934	710.1	2340.1	2865.1	2245.7	1641.47
ENSMUSG00000018171	Vmp1	-1	-9.45471477508545	0.0006979806891558263	0.001371837621774009	-126	1.1754943508222875e-38	-0.9783504535639261	N/A	1246.9	1004.7	792.8	2456.4	2648.5	2847.2	1635.9
ENSMUSG00000026473	Glul	-1	-9.513070106506348	0.0006816074212385866	0.001364814859897921	-126	1.1754943508222875e-38	-0.9786068092266628	N/A	2811.7	2913.2	2481.2	4593.7	4243.8	4273.9	1635.1
ENSMUSG00000026276	2020-09-02	-1	-8.103434562683105	0.0012607272147060259	0.0016343469819821278	-126	1.1754943508222875e-38	-0.9708670843957081	N/A	2543.3	2079.2	2016.1	3784.5	3672.1	4048.5	1622.17
ENSMUSG00000039304	Tnfsf10	-1	-8.819442749023438	0.0009121184118757261	0.00148675650797915	-126	1.1754943508222875e-38	-0.975238341599584	N/A	1581.2	1180.2	1458.2	2891.9	2877.2	3304.2	1617.9
ENSMUSG00000032116	Stt3a	-1	-18.1043643951416	5.473132920824067e-05	0.0005624798049955337	-126	1.1754943508222875e-38	-0.9939534106241491	N/A	1567.3	1676.6	1718.1	3247.1	3369.7	3109	1587.93
ENSMUSG00000050244	Heatr1	-1	-9.346631050109863	0.000729616444686197	0.00139856815127489	-126	1.1754943508222875e-38	-0.9778634511005734	N/A	1054.7	932.4	986.5	2762.2	2722.2	2245.7	1585.5
ENSMUSG00000018583	G3bp1	-1	-9.8148832321167	0.0006041399051407825	0.0013017992285832653	-126	1.1754943508222875e-38	-0.9798634261387589	N/A	2133.7	1711.5	1774.4	3639.3	3341.2	3383.6	1581.5
ENSMUSG00000037331	Larp1	-1	-7.699170112609863	0.0015312467008278536	0.001764160105647158	-126	1.1754943508222875e-38	-0.96787710902172	N/A	1957	2380.2	2338.8	3519.9	3840.3	4051.7	1578.63
ENSMUSG00000024966	Stip1	-1	-8.162590980529785	0.0012262737650816638	0.001610315777083732	-126	1.1754943508222875e-38	-0.9712698649663374	N/A	993.2	1505.8	1292.7	3044.3	2628.7	2804.3	1561.87
ENSMUSG00000022961	Son	-1	-8.071489334106445	0.0012798308433043255	0.001644120044184623	-126	1.1754943508222875e-38	-0.9706460989550662	N/A	4670.9	4202.9	4061.9	5829.1	5791.8	5976.8	1554
ENSMUSG00000068039	Tcp1	-1	-15.838622093200684	9.285975653957418e-05	0.0006645695831810957	-126	1.1754943508222875e-38	-0.9921215796263404	N/A	2310.3	1999	2122	3639.3	3758.9	3666.1	1544.33
ENSMUSG00000033732	Sf3b3	-1	-13.776053428649902	0.00016089697045016012	0.0007933243687513674	-126	1.1754943508222875e-38	-0.9896251802557477	N/A	1937.1	2153.1	2216.3	3562.1	3791.9	3582	1543.17
ENSMUSG00000051391	Ywhag	-1	-9.22697925567627	0.0007667406581871283	0.0014099092637523	-126	1.1754943508222875e-38	-0.9773051367008654	N/A	2255.8	2344.5	2153.4	4094.4	3561	3724.8	1542.17
ENSMUSG00000016528	Mapkapk2	-1	-8.668132781982422	0.0009746871748816113	0.0015213642503773281	-126	1.1754943508222875e-38	-0.9743995280402162	N/A	453.8	474.1	556.2	1979.8	2352.8	1755.3	1534.6
ENSMUSG00000033906	Zdhhc15	-1	-13.217902183532715	0.00018928164502722872	0.0008283529295680092	-126	1.1754943508222875e-38	-0.9887455369829925	N/A	174.9	118.3	233.4	1519.6	1640.3	1890.2	1507.83
ENSMUSG00000041313	Slc7a1	-1	-8.553922653198242	0.0010254658550312196	0.0015472165600095916	-126	1.1754943508222875e-38	-0.9737382155191432	N/A	608.8	725.1	629	1915.9	2489.1	2063.2	1501.77
ENSMUSG00000026229	Psmd1	-1	-10.1227388381958	0.0005360674026864792	0.0012404307483943513	-126	1.1754943508222875e-38	-0.98103551197863	N/A	1482.5	1556.6	1570.8	3300.6	2815.6	2953.5	1486.6
ENSMUSG00000027011	Ube2e3	-1	-7.359821319580078	0.001815664297137024	0.001895585162927415	-126	1.1754943508222875e-38	-0.9650038601665532	N/A	1386.4	1235.8	1214.9	2920.7	2369.3	2972.5	1475.13
ENSMUSG00000033799	Fam208b	-1	-8.491307258605957	0.001054697350049891	0.0015515736179538245	-126	1.1754943508222875e-38	-0.9733648699110659	N/A	2028.9	1895.8	1656.9	3089.6	3359.9	3556.6	1474.83
ENSMUSG00000027288	Zfp106	-1	-9.903034210205078	0.0005836029115665448	0.001284821081301573	-126	1.1754943508222875e-38	-0.9802097944989242	N/A	1497.2	1858.4	1834	3013.4	3311.5	3169.3	1434.87
ENSMUSG00000041057	Wdr43	-1	-31.639446258544922	5.9476996741276615e-06	0.00021027423688368914	-126	1.1754943508222875e-38	-0.9980080743951173	N/A	1382.9	1514.6	1504.6	2868.2	2921.2	2909	1432.1
ENSMUSG00000021427	Ssr1	-1	-7.9512553215026855	0.0013550225750612764	0.0016824370546248454	-126	1.1754943508222875e-38	-0.9697917711017279	N/A	2717.3	2842.5	2835.4	3949.2	4171.2	4546.9	1424.03
ENSMUSG00000001627	Ifrd1	-1	-7.343784332275391	0.001830655942244636	0.0018993038181368482	-126	1.1754943508222875e-38	-0.9648588189318253	N/A	737.8	972.9	955.1	2000.3	2618.8	2318.7	1424
ENSMUSG00000020484	Xbp1	-1	-23.62364959716797	1.9036759652647222e-05	0.00041401181150859127	-126	1.1754943508222875e-38	-0.9964354143814999	N/A	800.1	915.7	723.3	2201.1	2276.9	2226.6	1421.83
ENSMUSG00000021270	Hsp90aa1	-1	-9.415283203125	0.0007093211938349675	0.0013845560145108174	-126	1.1754943508222875e-38	-0.9781746415393598	N/A	2191.7	2100.7	1989.6	3247.1	3718.3	3558.1	1413.83
ENSMUSG00000030224	Strap	-1	-8.91180419921875	0.0008763652681369207	0.0014657638700407713	-126	1.1754943508222875e-38	-0.975730502846885	N/A	1858.3	1669.4	1852.2	2918.7	3279.6	3402.6	1407
ENSMUSG00000072568	Fam84b	-1	-22.743736267089844	2.2137443229952342e-05	0.00041401181150859127	-126	1.1754943508222875e-38	-0.9961558836362594	N/A	525.6	332	405.5	1771.8	1847	1844.1	1399.93
ENSMUSG00000035021	Baz1a	-1	-12.355792045593262	0.00024656874675984316	0.0008873890762888999	-126	1.1754943508222875e-38	-0.9871514122939907	N/A	669.4	839.5	983.2	2098.1	2261.5	2325	1397.5
ENSMUSG00000063273	Naa15	-1	-8.022242546081543	0.0013099881705337772	0.0016584982764020451	-126	1.1754943508222875e-38	-0.9703005444874081	N/A	1715.4	1802.9	2158.4	3217.2	3143.3	3501	1394.93
ENSMUSG00000073409	H2-Q6	-1	-16.493816375732422	7.912217624117742e-05	0.0006368081888571786	-126	1.1754943508222875e-38	-0.992728392014558	N/A	1477.3	1700.4	1635.4	3086.5	2949.8	2920.2	1381.13
ENSMUSG00000026072	Il1r1	-1	-16.454025268554688	7.988098031385475e-05	0.0006368081888571786	-126	1.1754943508222875e-38	-0.9926935643115459	N/A	410.5	208.1	402.2	1690.5	1625	1796.5	1363.73
ENSMUSG00000030681	Mvp	-1	-10.205228805541992	0.000519468493555915	0.0012177788912409795	-126	1.1754943508222875e-38	-0.9813323604379026	N/A	409.6	428.1	246.6	1878.9	1807.5	1487.1	1363.07
ENSMUSG00000028577	Plaa	-1	-8.1748685836792	0.0012192697797985977	0.001610315777083732	-126	1.1754943508222875e-38	-0.9713524279919005	N/A	1094.5	932.4	951.7	2433.8	2035	2553.6	1347.93
ENSMUSG00000024360	Etf1	-1	-8.548596382141113	0.0010279130032517655	0.0015472165600095916	-126	1.1754943508222875e-38	-0.9737067598680496	N/A	1197.6	986.4	1008	2218.6	2690.3	2326.6	1347.83
ENSMUSG00000032575	Manf	-1	-8.353158950805664	0.0011229294949396279	0.0015858590383832825	-126	1.1754943508222875e-38	-0.9725128716426126	N/A	377.5	431.3	392.3	1981.8	1752.5	1437.9	1323.7
ENSMUSG00000026701	Prdx6	-1	-7.47707986831665	0.0017105340850011388	0.001846943765197432	-126	1.1754943508222875e-38	-0.9660380589020604	N/A	2209.9	2467.6	2429.9	3818.5	3866.7	3374.1	1317.3
ENSMUSG00000023852	Chd1	-1	-9.127697944641113	0.0007993374562987539	0.0014202372591269124	-126	1.1754943508222875e-38	-0.9768258739976865	N/A	1631.4	1794.9	1908.5	2917.6	3026.7	3315.3	1308.27
ENSMUSG00000007458	M6pr	-1	-10.726751327514648	0.00042808064335842074	0.001101196629488838	-126	1.1754943508222875e-38	-0.9830586937266109	N/A	1682.5	1437.5	1521.1	2693.2	3033.3	2839.2	1308.2
ENSMUSG00000020572	Nampt	-1	-7.354824542999268	0.0018203190521817758	0.001895887852882851	-126	1.1754943508222875e-38	-0.9649587632057979	N/A	1227	1171.5	1201.7	2160.9	2756.3	2547.2	1288.07
ENSMUSG00000030082	Sec61a1	-1	-9.273177146911621	0.0007521352870107092	0.0014099092637523	-126	1.1754943508222875e-38	-0.9775231521121545	N/A	916.2	1167.5	1034.5	2498.6	2331.9	2098.1	1270.13
ENSMUSG00000024222	Fkbp5	-1	-13.188572883605957	0.00019093925356920884	0.0008283529295680092	-126	1.1754943508222875e-38	-0.9886962715165915	N/A	513.5	734.6	566.1	1971.5	1908.6	1739.4	1268.43
ENSMUSG00000021133	4933426M11Rik	-1	-11.59073257446289	0.00031656152007610396	0.0009979519037785027	-126	1.1754943508222875e-38	-0.9854373612110593	N/A	515.2	495.6	481.7	1547.4	1887.7	1858.4	1267
ENSMUSG00000040010	Slc7a5	-1	-15.947525024414062	9.03813244101322e-05	0.0006589339292465194	-126	1.1754943508222875e-38	-0.9922275660779012	N/A	677.2	649.7	806.1	1854.2	2003.2	2066.3	1263.57
ENSMUSG00000049658	Bdp1	-1	-7.559197902679443	0.001641364521529097	0.0018061232295977607	-126	1.1754943508222875e-38	-0.9667357230210548	N/A	1645.3	1612.2	1526.1	2543.9	3094.9	2923.3	1259.5
ENSMUSG00000026491	Ahctf1	-1	-12.950687408447266	0.00020507445603506287	0.000834313392318771	-126	1.1754943508222875e-38	-0.9882845275018101	N/A	2504.3	2466.8	2431.5	3911.1	3654.5	3605.8	1256.27
ENSMUSG00000053175	Bcl3	-1	-15.291421890258789	0.00010667875939117749	0.000700881583908515	-126	1.1754943508222875e-38	-0.9915548865455053	N/A	73.6	81.8	82.8	1315.7	1482	1199.8	1253.1
ENSMUSG00000030062	Rpn1	-1	-7.931960582733154	0.0013675928898986389	0.0016955766498307251	-126	1.1754943508222875e-38	-0.9696512582868893	N/A	1209.7	1240.6	1074.2	2591.3	2540.8	2123.5	1243.7
ENSMUSG00000007029	Vars	-1	-10.848694801330566	0.00040966894730354417	0.0010923091520302786	-126	1.1754943508222875e-38	-0.9834280453250537	N/A	795.8	999.9	787.9	2190.8	1920.7	2196.5	1241.47
ENSMUSG00000021583	Erap1	-1	-9.71546459197998	0.000628390178236119	0.0013137667206750234	-126	1.1754943508222875e-38	-0.979461875807901	N/A	1324.9	1134.1	1213.3	2243.3	2632	2509.1	1237.37
ENSMUSG00000001416	Cct3	-1	-7.25739049911499	0.0019141007575697192	0.0019437237454844884	-126	1.1754943508222875e-38	-0.9640620125520892	N/A	1383.8	1291.4	993.1	2575.8	2584.8	2212.3	1234.87
ENSMUSG00000000732	Icosl	-1	-110.56470489501953	4.012808182814837e-08	3.422925379941056e-05	-126	1.1754943508222875e-38	-0.999836434987854	N/A	21.6	27	34.8	1236.4	1265.4	1269.6	1229.33
ENSMUSG00000021366	Hivep1	-1	-9.023669242858887	0.0008353576628650817	0.0014337225078952006	-126	1.1754943508222875e-38	-0.9763074211514391	N/A	1654.8	1576.5	1973	2851.7	3057.5	2950.3	1218.4
ENSMUSG00000029014	Dnajc2	-1	-9.872122764587402	0.0005907043736909854	0.0012919764891241297	-126	1.1754943508222875e-38	-0.9800893495315434	N/A	1259.9	1173.8	1115.6	2566.6	2445.1	2175.8	1212.73
ENSMUSG00000028426	Rad23b	-1	-16.23308563232422	8.426335866529877e-05	0.000647537341815314	-126	1.1754943508222875e-38	-0.9924955715279443	N/A	1570.8	1638.4	1527.8	2647.9	2816.7	2867.8	1198.47
ENSMUSG00000041763	Tpp2	-1	-14.212114334106445	0.00014233656836740784	0.0007622961340557932	-126	1.1754943508222875e-38	-0.9902429168016714	N/A	1058.2	1023.7	1238.1	2231	2247.2	2388.5	1182.23
ENSMUSG00000029777	Gars	-1	-13.704402923583984	0.0001642290207512802	0.0008032697796239227	-126	1.1754943508222875e-38	-0.9895181158657452	N/A	658.1	611.5	637.3	1740.9	1703	1972.7	1169.9
ENSMUSG00000025790	Slco3a1	-1	-9.12136173248291	0.0008014756150063507	0.0014202372591269124	-126	1.1754943508222875e-38	-0.9767947791061893	N/A	602.7	850.6	592.6	1700.8	2026.2	1809.2	1163.43
ENSMUSG00000032458	Copb2	-1	-9.164554595947266	0.0007870394378111416	0.0014200919669993591	-126	1.1754943508222875e-38	-0.9770055289010203	N/A	1907.7	1969.6	2067.4	2946.5	3354.4	3129.6	1161.93
ENSMUSG00000047945	Marcksl1	-1	-8.417804718017578	0.0010903405975767203	0.0015683988697014206	-126	1.1754943508222875e-38	-0.9729165033796671	N/A	387.1	308.9	488.3	1309.5	1738.2	1618.8	1160.73
ENSMUSG00000050565	Tor1aip2	-1	-12.44215202331543	0.00023993541243371195	0.0008783901579654776	-126	1.1754943508222875e-38	-0.9873257905715483	N/A	1123.1	1204.8	1382.1	2273.2	2436.3	2401.2	1133.57
ENSMUSG00000029415	Sdad1	-1	-10.957930564880371	0.0003940048953107455	0.0010864047922793925	-126	1.1754943508222875e-38	-0.9837488284070066	N/A	1130	949.1	1099.1	2048.7	2348.4	2175.8	1131.57
ENSMUSG00000037405	Icam1	-1	-20.629545211791992	3.2615187491641284e-05	0.0004747971389299111	-126	1.1754943508222875e-38	-0.9953333808988617	N/A	136.8	186.6	208.6	1204.5	1371	1331.5	1125
ENSMUSG00000019802	Sec63	-1	-12.634653091430664	0.0002259306659187918	0.0008538931502555066	-126	1.1754943508222875e-38	-0.9877020152828331	N/A	1547.4	1344.6	1575.8	2513	2684.8	2625	1118.33
ENSMUSG00000022752	Tomm70a	-1	-7.217104911804199	0.0019546148246252066	0.0019571487588516145	-126	1.1754943508222875e-38	-0.9636813381029883	N/A	1303.2	996.7	1448.3	2211.4	2422	2469.4	1118.2
ENSMUSG00000024597	Slc12a2	-1	-19.75689697265625	3.871640492595796e-05	0.0004983258896603266	-126	1.1754943508222875e-38	-0.9949152425483262	N/A	449.4	593.3	602.5	1607.1	1694.2	1675.9	1110.67
ENSMUSG00000029063	Nadk	-1	-20.672773361206055	3.2345337733753774e-05	0.0004747971389299111	-126	1.1754943508222875e-38	-0.9953527412244444	N/A	364.6	415.4	446.9	1613.2	1460	1480.7	1109
ENSMUSG00000035247	Hectd1	-1	-9.216718673706055	0.0007700321327426626	0.0014099092637523	-126	1.1754943508222875e-38	-0.9772562898890845	N/A	2627.3	2351.6	2572.2	3572.4	3481.9	3762.9	1088.7
ENSMUSG00000021670	Hmgcr	-1	-8.816421508789062	0.0009133181830962187	0.00148675650797915	-126	1.1754943508222875e-38	-0.9752219935328192	N/A	995	800.6	686.9	1819.1	1830.5	2074.3	1080.47
ENSMUSG00000036323	Srp72	-1	-9.048023223876953	0.0008267475173309937	0.0014218057102486645	-126	1.1754943508222875e-38	-0.9764303253757434	N/A	1645.3	1814.8	1848.9	2661.3	2872.8	3009	1078.03
ENSMUSG00000017291	Taok1	-1	-8.45970630645752	0.001069841856581777	0.001555401803943982	-126	1.1754943508222875e-38	-0.9731734597294228	N/A	2114.6	2496.2	2322.3	3304.7	3500.6	3331.2	1067.8
ENSMUSG00000031503	Col4a2	-1	-9.242670059204102	0.0007617409088226784	0.0014099092637523	-126	1.1754943508222875e-38	-0.9773795344804951	N/A	689.3	728.3	804.4	1751.2	1631.6	2001.3	1054.03
ENSMUSG00000016319	Slc25a5	-1	-9.610831260681152	0.000655231556203075	0.001327583176820007	-126	1.1754943508222875e-38	-0.979026291278732	N/A	1096.3	848.2	1120.6	1930.3	2131.8	2106	1034.33
ENSMUSG00000041459	Tardbp	-1	-12.900673866271973	0.0002082102787569453	0.000834313392318771	-126	1.1754943508222875e-38	-0.9881951192417766	N/A	2013.3	1820.3	1757.8	2919.7	2851.9	2917	1032.4
ENSMUSG00000031770	Herpud1	-1	-10.96147632598877	0.0003935090351505602	0.0010864047922793925	-126	1.1754943508222875e-38	-0.9837590856951179	N/A	439.9	490	647.2	1541.2	1686.5	1444.2	1031.6
ENSMUSG00000038388	Mpp6	-1	-10.723395347595215	0.0004286017362137096	0.001101196629488838	-126	1.1754943508222875e-38	-0.9830483563568985	N/A	1845.3	1692.5	1738	2648.9	2772.8	2940.8	1028.9
ENSMUSG00000024014	Pim1	-1	-8.13198471069336	0.0012439516976263621	0.0016274398743485994	-126	1.1754943508222875e-38	-0.9710625097678101	N/A	245.9	417.8	344.3	1208.6	1588.7	1287.1	1025.47
ENSMUSG00000021595	Nsun2	-1	-8.508377075195312	0.0010466272181992148	0.0015505476617683471	-126	1.1754943508222875e-38	-0.9734674239509896	N/A	863.3	1154	920.3	1958.1	2158.2	1888.6	1022.43
ENSMUSG00000001472	Tcf25	-1	-7.4026103019714355	0.0017764000875868029	0.0018799866931904997	-126	1.1754943508222875e-38	-0.9653865623837153	N/A	1304.1	1436.7	1642	2445.1	2655.1	2328.2	1015.2
ENSMUSG00000026875	Traf1	-1	-27.43899154663086	1.04916281007458e-05	0.0002767187658904914	-126	1.1754943508222875e-38	-0.9973541366365671	N/A	95.3	137.4	67.9	1033.6	1133.5	1107.8	991.433
ENSMUSG00000093930	Hmgcs1	-1	-13.248363494873047	0.00018757898553199833	0.0008283529295680092	-126	1.1754943508222875e-38	-0.9887963656613553	N/A	355.9	254.1	185.4	1338.4	1147.8	1260.1	983.633
ENSMUSG00000072501	Phf20l1	-1	-52.12622833251953	8.107019671168859e-07	7.54070873127853e-05	-126	1.1754943508222875e-38	-0.9992647446217723	N/A	647.7	611.5	655.5	1612.2	1629.4	1585.5	970.8
ENSMUSG00000031960	Aars	-1	-7.220790863037109	0.0019508642467244302	0.0019571487588516145	-126	1.1754943508222875e-38	-0.9637164142571435	N/A	807.1	456.7	499.9	1536	1698.6	1436.3	969.067
ENSMUSG00000027193	Api5	-1	-8.500338554382324	0.0010504180416437154	0.0015505476617683471	-126	1.1754943508222875e-38	-0.973419202114052	N/A	1666.1	1385.9	1650.2	2391.6	2580.4	2599.6	956.467
ENSMUSG00000040596	Pogk	-1	-9.638551712036133	0.0006479841426214327	0.0013191658082484059	-126	1.1754943508222875e-38	-0.9791430158708284	N/A	588.8	914.9	821	1691.5	1740.4	1726.7	944.633
ENSMUSG00000022241	Tars	-1	-11.895916938781738	0.00028600395817785374	0.0009492660557420593	-126	1.1754943508222875e-38	-0.9861597319208183	N/A	646	568.7	451.9	1552.5	1555.7	1387.1	942.9
ENSMUSG00000029333	Rasgef1b	-1	-13.972896575927734	0.0001521667779064043	0.0007726086997271598	-126	1.1754943508222875e-38	-0.9899110542741988	N/A	239.9	231.9	246.6	1284.8	1162.1	1055.4	927.967
ENSMUSG00000040354	Mars	-1	-8.772293090820312	0.0009310670983384921	0.0014984910092127053	-126	1.1754943508222875e-38	-0.9749813793586282	N/A	381.9	459.1	370.8	1504.1	1327	1152.2	923.833
ENSMUSG00000049502	Dtx3l	-1	-8.688642501831055	0.0009659011302220891	0.0015199973163192715	-126	1.1754943508222875e-38	-0.97451567093188	N/A	1347.4	1269.9	1163.6	2122.9	2359.4	2058.4	919.933
ENSMUSG00000030521	Mphosph10	-1	-10.336584091186523	0.0004943328799048671	0.001199846928883353	-126	1.1754943508222875e-38	-0.9817909978504105	N/A	675.4	726.7	678.6	1757.4	1455.6	1623.5	918.6
ENSMUSG00000015733	Capza2	-1	-9.315606117248535	0.0007390243272691153	0.0014011772154743237	-126	1.1754943508222875e-38	-0.9777206565537919	N/A	2474.8	2161.8	2373.6	3193.5	3243.3	3305.8	910.8
ENSMUSG00000031232	Magt1	-1	-12.531584739685059	0.00023329852743963765	0.0008728229995877671	-126	1.1754943508222875e-38	-0.9875026813104492	N/A	1078.1	1269.9	1296	2101.2	2167	2096.5	906.9
ENSMUSG00000029407	Uso1	-1	-7.33036470413208	0.001843318467096557	0.0018993038181368482	-126	1.1754943508222875e-38	-0.9647367679406335	N/A	1025.3	738.6	761.4	1858.3	1786.6	1585.5	901.7
ENSMUSG00000028790	Khdrbs1	-1	-7.211426258087158	0.0019604104801709313	0.0019604104801709313	-126	1.1754943508222875e-38	-0.9636272012654429	N/A	1312.8	1235.8	1056	1914.9	2251.6	2142.5	901.467
ENSMUSG00000006442	Srm	-1	-9.088044166564941	0.000812836087819301	0.0014202372591269124	-126	1.1754943508222875e-38	-0.9766302513884335	N/A	565.5	761.6	733.3	1544.3	1733.8	1474.4	897.367
ENSMUSG00000020706	Ftsj3	-1	-8.112408638000488	0.0012554242137812644	0.0016343469819821278	-126	1.1754943508222875e-38	-0.9709287214725363	N/A	747.3	776.7	725	1622.5	1844.8	1468	895.433
ENSMUSG00000032187	Smarca4	-1	-8.052226066589355	0.001291523755732093	0.0016512170907570349	-126	1.1754943508222875e-38	-0.9705116435402719	N/A	2126.7	2134.8	2040.9	2852.8	3203.7	2926.5	893.533
ENSMUSG00000023947	Nfkbie	-1	-10.562725067138672	0.00045449879413457663	0.0011504079269934536	-126	1.1754943508222875e-38	-0.9825422583352357	N/A	88.3	174.7	142.3	1097.5	1110.4	863.4	888.667
ENSMUSG00000020387	Jade2	-1	-9.756735801696777	0.0006181792131020766	0.0013017992285832653	-126	1.1754943508222875e-38	-0.9796300000755762	N/A	594.9	569.4	478.4	1529.9	1489.7	1263.3	880.067
ENSMUSG00000032042	Srpr	-1	-8.855701446533203	0.0008978709239381992	0.0014823407760881221	-126	1.1754943508222875e-38	-0.9754332988768325	N/A	584.5	848.2	713.4	1616.3	1678.8	1468	872.333
ENSMUSG00000022351	Sqle	-1	-9.082724571228027	0.0008146683810300952	0.0014202372591269124	-126	1.1754943508222875e-38	-0.9766038223334447	N/A	708.3	650.5	451.9	1561.8	1369.9	1482.3	867.767
ENSMUSG00000028410	Dnaja1	-1	-11.4835844039917	0.00032824570857258484	0.0010181585069542359	-126	1.1754943508222875e-38	-0.985170381992953	N/A	1577.7	1443.9	1481.4	2434.8	2423.1	2237.7	864.2
ENSMUSG00000002881	Nab1	-1	-10.084371566772461	0.0005440120911802833	0.001247425574668768	-126	1.1754943508222875e-38	-0.9808950488665521	N/A	1221	1433.5	1358.9	2189.8	2308.8	2106	863.733
ENSMUSG00000027018	Hat1	-1	-9.698737144470215	0.0006325883119474904	0.0013181338834317017	-126	1.1754943508222875e-38	-0.9793931470365779	N/A	1236.6	1236.6	1211.6	1927.2	2103.2	2231.4	859
ENSMUSG00000020611	Gna13	-1	-8.316122055053711	0.0011421442960595526	0.0015893672146827327	-126	1.1754943508222875e-38	-0.9722776015641486	N/A	2224.6	1977.6	2074	2829.1	2938.8	3085.2	858.967
ENSMUSG00000024807	Syvn1	-1	-9.37399959564209	0.0007214403719426453	0.00139856815127489	-126	1.1754943508222875e-38	-0.9779882928749402	N/A	317.8	412.2	304.6	1369.3	1129.1	1103	855.6
ENSMUSG00000079477	Rab7	-1	-9.079647064208984	0.0008157307432574255	0.0014202372591269124	-126	1.1754943508222875e-38	-0.9765885122898164	N/A	1866.1	1678.2	1625.4	2514.1	2518.8	2693.2	852.133
ENSMUSG00000013662	Atad1	-1	-7.652888298034668	0.0015666172959176335	0.001781422979175176	-126	1.1754943508222875e-38	-0.9675061897859173	N/A	1886.9	1742.5	1671.8	2452.3	2634.2	2767.8	851.033
ENSMUSG00000056888	Glipr1	-1	-11.392459869384766	0.0003386072839085527	0.0010389640761654512	-126	1.1754943508222875e-38	-0.984937553374769	N/A	496.2	430.5	552.8	1431	1214.9	1385.5	850.633
ENSMUSG00000060550	H2-Q7	-1	-7.899144649505615	0.0013893052219985911	0.0017076042570097958	-126	1.1754943508222875e-38	-0.9694100515768794	N/A	867.7	914.9	809.4	1768.7	1845.9	1507.7	843.433
ENSMUSG00000021392	Nol8	-1	-8.677759170532227	0.0009705511014348348	0.0015213642503773281	-126	1.1754943508222875e-38	-0.9744541379458244	N/A	1169	890.3	877.3	1852.1	1827.2	1785.4	842.7
ENSMUSG00000025809	Itgb1	-1	-8.423591613769531	0.0010874808062856266	0.0015683988697014206	-126	1.1754943508222875e-38	-0.9729522069845293	N/A	2163.1	2028.4	2017.7	2770.4	3074	2890	841.733
ENSMUSG00000022781	Pak2	-1	-7.557103633880615	0.0016430851420490766	0.0018061232295977607	-126	1.1754943508222875e-38	-0.9667181940159787	N/A	2020.2	2306.4	1958.1	2973.2	2877.2	2958.2	841.3
ENSMUSG00000038774	Ascc3	-1	-7.374432563781738	0.0018021372571298407	0.001890276418838236	-126	1.1754943508222875e-38	-0.9651352402157788	N/A	1156.9	1134.1	1238.1	1808.9	2181.3	2047.3	836.133
ENSMUSG00000020664	Dld	-1	-18.74458885192871	4.769270198042343e-05	0.0005401942203182508	-126	1.1754943508222875e-38	-0.9943559708577471	N/A	1188.1	1308.1	1299.3	2141.4	2086.7	2067.9	833.5
ENSMUSG00000097815	Gm26809	-1	-10.546534538269043	0.000457214964208567	0.0011521821629061255	-126	1.1754943508222875e-38	-0.9824900173211955	N/A	34.6	23.8	24.8	994.5	836.7	725.3	824.433
ENSMUSG00000027429	Sec23b	-1	-8.53678035736084	0.0010333677388839285	0.0015472165600095916	-126	1.1754943508222875e-38	-0.973636777950048	N/A	227.7	335.2	453.5	1107.8	1292.9	1064.9	816.4
ENSMUSG00000014959	Gorasp2	-1	-20.577131271362305	3.294615902776399e-05	0.0004747971389299111	-126	1.1754943508222875e-38	-0.9953097442627964	N/A	848.6	754.5	792.8	1574.1	1665.6	1588.6	810.8
ENSMUSG00000031715	Smarca5	-1	-7.7804999351501465	0.0014714502688721804	0.0017360263891396542	-126	1.1754943508222875e-38	-0.9685139453121906	N/A	1214.9	1088.9	1406.9	1982.8	2005.4	2129.8	802.433
ENSMUSG00000033161	Atp1a1	-1	-9.969940185546875	0.0005685917057029643	0.0012763387499069173	-126	1.1754943508222875e-38	-0.9804668127775839	N/A	1660.9	1760.8	1782.7	2665.4	2422	2515.5	799.5
ENSMUSG00000030269	Mtmr14	-1	-28.423728942871094	9.116997146263197e-06	0.00025922661885875026	-126	1.1754943508222875e-38	-0.9975336263299266	N/A	297	281.1	297.9	1123.2	1035.7	1112.5	798.467
ENSMUSG00000026670	Uap1	-1	-10.946136474609375	0.00039565984917658373	0.0010864047922793925	-126	1.1754943508222875e-38	-0.9837146406630742	N/A	657.2	703.7	476.7	1444.4	1390.8	1376	791.2
ENSMUSG00000027433	Xrn2	-1	-8.714149475097656	0.0009551108218817868	0.001517149964739598	-126	1.1754943508222875e-38	-0.9746590270685135	N/A	1404.6	1124.6	1345.7	2018.9	2092.2	2112.4	782.867
ENSMUSG00000033499	Larp4b	-1	-7.524250030517578	0.0016703712148096158	0.0018267008285033361	-126	1.1754943508222875e-38	-0.9664414174791329	N/A	1627.1	1904.5	1829	2488.3	2524.3	2691.6	781.2
ENSMUSG00000017781	Pitpna	-1	-9.335342407226562	0.000733022279075159	0.0014011772154743237	-126	1.1754943508222875e-38	-0.9778116517981923	N/A	1449.6	1254.8	1188.4	2104.3	2018.5	2099.7	776.567
ENSMUSG00000028793	Rnf19b	-1	-10.275993347167969	0.0005057350599291785	0.001208380969522659	-126	1.1754943508222875e-38	-0.9815815456093688	N/A	116	219.2	130.8	867.9	1059.8	847.5	769.733
ENSMUSG00000030104	Edem1	-1	-10.534470558166504	0.0004592519758359703	0.0011521821629061255	-126	1.1754943508222875e-38	-0.9824509399389135	N/A	542.1	421.7	526.4	1161.3	1373.2	1242.7	762.333
ENSMUSG00000034459	Ifit1	-1	-13.277360916137695	0.00018597583620930222	0.0008283529295680092	-126	1.1754943508222875e-38	-0.9888444341964225	N/A	291.8	209.7	241.7	927.6	1103.8	985.6	757.933
ENSMUSG00000037475	Thoc2	-1	-7.697476387023926	0.0015325236087743775	0.001764160105647158	-126	1.1754943508222875e-38	-0.9678636452662676	N/A	1419.3	1567	1514.5	2087.9	2284.6	2386.9	752.867
ENSMUSG00000056076	Eif3b	-1	-9.192121505737305	0.000777994267287147	0.001414987441355941	-126	1.1754943508222875e-38	-0.9771385552412082	N/A	632.1	691.8	536.3	1502.1	1299.5	1299.8	747.067
ENSMUSG00000026663	Atf6	-1	-8.003958702087402	0.001321408130454638	0.0016624795505572362	-126	1.1754943508222875e-38	-0.9701707194381538	N/A	689.3	694.9	958.4	1470.1	1540.3	1555.3	741.033
ENSMUSG00000002845	Tmem39a	-1	-9.75684928894043	0.0006181514202044941	0.0013017992285832653	-126	1.1754943508222875e-38	-0.979630459561659	N/A	523.9	718.8	716.7	1374.4	1325.9	1456.9	732.6
ENSMUSG00000038235	F11r	-1	-21.83165740966797	2.6046782747664395e-05	0.00044435811367515463	-126	1.1754943508222875e-38	-0.9958300249438355	N/A	496.2	588.5	556.2	1241.6	1309.4	1283.9	731.333
ENSMUSG00000020716	Nf1	-1	-7.914587020874023	0.001379035221150977	0.0016998801208696292	-126	1.1754943508222875e-38	-0.9695239088465555	N/A	933.5	1022.9	1203.3	1771.8	1697.5	1852.1	720.567
ENSMUSG00000034187	Nsf	-1	-16.04849624633789	8.815667157804148e-05	0.0006528304454145137	-126	1.1754943508222875e-38	-0.9923239413120667	N/A	578.4	501.9	572.7	1302.3	1311.6	1195	718.633
ENSMUSG00000064289	Tank	-1	-10.373054504394531	0.0004876235579131803	0.0011884082711426938	-126	1.1754943508222875e-38	-0.9819153677973586	N/A	252	362.2	326.1	1117	1060.9	912.5	716.7
ENSMUSG00000020982	Nemf	-1	-8.021472930908203	0.0013104663989390135	0.0016584982764020451	-126	1.1754943508222875e-38	-0.9702950966527917	N/A	1018.3	941.9	1181.8	1679.1	1863.5	1742.6	714.4
ENSMUSG00000018848	Rars	-1	-12.966066360473633	0.00020412204227095266	0.000834313392318771	-126	1.1754943508222875e-38	-0.9883118172290641	N/A	816.6	873.6	986.5	1560.7	1638.1	1609.3	710.467
ENSMUSG00000031555	Adam9	-1	-18.366897583007812	5.169800344321439e-05	0.0005444246535439737	-126	1.1754943508222875e-38	-0.9941235231887084	N/A	197.4	125.5	197	843.2	859.8	941.1	708.067
ENSMUSG00000030711	Sult1a1	-1	-7.6478962898254395	0.001570492474020788	0.001781422979175176	-126	1.1754943508222875e-38	-0.9674658049500062	N/A	402.7	351.8	197	956.4	1150	941.1	698.667
ENSMUSG00000054611	Kdm2a	-1	-14.638429641723633	0.00012670133025285136	0.0007352124809910355	-126	1.1754943508222875e-38	-0.9907952447691765	N/A	2605.6	2670.1	2525.9	3299.6	3257.6	3337.5	697.7
ENSMUSG00000020720	Psmd12	-1	-19.286457061767578	4.25988154431521e-05	0.0005312973339896967	-126	1.1754943508222875e-38	-0.9946661653138936	N/A	953.4	890.3	986.5	1632.8	1683.2	1606.1	697.3
ENSMUSG00000022757	Tfg	-1	-10.324737548828125	0.000496536888506241	0.001199846928883353	-126	1.1754943508222875e-38	-0.9817503256443342	N/A	872.9	901.4	1044.4	1640	1557.9	1699.7	692.967
ENSMUSG00000024754	Tmem2	-1	-8.242780685424805	0.0011814101121115095	0.0015970567759605668	-126	1.1754943508222875e-38	-0.9718028416711036	N/A	233.8	226.3	185.4	742.3	997.2	982.4	692.133
ENSMUSG00000016018	Skiv2l2	-1	-8.60887336730957	0.001000635374140479	0.0015378546174455174	-126	1.1754943508222875e-38	-0.9740595147277562	N/A	1113.6	1153.2	1160.3	1881.9	1679.9	1941	691.9
ENSMUSG00000025016	Tm9sf3	-1	-8.282792091369629	0.0011597850930714472	0.0015893672146827327	-126	1.1754943508222875e-38	-0.9720633240793323	N/A	3643.9	3493.7	3702.7	4301.3	4377.9	4194.6	677.833
ENSMUSG00000024639	Gnaq	-1	-23.287927627563477	2.015152916297318e-05	0.00041401181150859127	-126	1.1754943508222875e-38	-0.9963324672433733	N/A	988.9	965.8	991.5	1649.3	1607.4	1702.9	671.133
ENSMUSG00000024165	Hn1l	-1	-8.929062843322754	0.0008698783259691833	0.0014657638700407713	-126	1.1754943508222875e-38	-0.9758208593807575	N/A	742.1	683	779.6	1475.3	1471	1264.9	668.833
ENSMUSG00000049553	Polr1a	-1	-8.345882415771484	0.0011266727893487576	0.0015870004861685816	-126	1.1754943508222875e-38	-0.9724668824893266	N/A	697.1	903.8	878.9	1487.6	1579.9	1418.8	668.833
ENSMUSG00000019849	Prep	-1	-15.288113594055176	0.00010676983268741707	0.000700881583908515	-126	1.1754943508222875e-38	-0.9915512773564708	N/A	580.2	567.9	541.3	1218.9	1309.4	1164.9	667.933
ENSMUSG00000040731	Eif4h	-1	-13.307565689086914	0.0001843240390591844	0.0008283529295680092	-126	1.1754943508222875e-38	-0.9888941777684129	N/A	1302.4	1258.8	1186.8	1984.9	1870.1	1880.6	662.533
ENSMUSG00000026558	Uck2	-1	-9.090631484985352	0.0008119467534551805	0.0014202372591269124	-126	1.1754943508222875e-38	-0.9766430898278141	N/A	607.9	772.8	650.5	1327	1251.1	1434.7	660.533
ENSMUSG00000032437	Stt3b	-1	-7.392479419708252	0.0017856009049547485	0.0018827164053478375	-126	1.1754943508222875e-38	-0.9652965115323967	N/A	1138.7	1219.1	1138.8	1654.4	1891	1923.5	657.433
ENSMUSG00000028330	Ncbp1	-1	-11.122577667236328	0.0003717756932418423	0.001075978554799953	-126	1.1754943508222875e-38	-0.9842151511211592	N/A	573.3	558.3	547.9	1102.6	1299.5	1241.1	654.567
ENSMUSG00000033166	Dis3	-1	-7.461061000823975	0.0017244441146323371	0.0018549190791694622	-126	1.1754943508222875e-38	-0.9658994527943021	N/A	502.2	531.3	652.2	1242.6	1319.3	1069.7	648.633
ENSMUSG00000019256	Ahr	-1	-9.855512619018555	0.0005945646389336053	0.0012937847882917481	-126	1.1754943508222875e-38	-0.9800241787955601	N/A	252	271.6	339.3	852.4	1047.8	891.9	643.067
ENSMUSG00000025047	Pdcd11	-1	-7.321755409240723	0.0018514990231663722	0.0019028056226035126	-126	1.1754943508222875e-38	-0.9646581376564362	N/A	599.2	853.8	756.4	1418.7	1432.6	1285.5	642.467
ENSMUSG00000057541	Pus7	-1	-7.872369289398193	0.001407337492820212	0.001712190853781498	-126	1.1754943508222875e-38	-0.9692111416204459	N/A	492.7	486.1	398.9	970.8	1099.4	1233.1	641.867
ENSMUSG00000010095	Slc3a2	-1	-8.015981674194336	0.0013138848679786273	0.001660361173904843	-126	1.1754943508222875e-38	-0.9702561830993625	N/A	924.8	1102.4	1155.3	1693.5	1772.3	1637.8	640.367
ENSMUSG00000030447	Cyfip1	-1	-7.601118087768555	0.0016073872367331297	0.0017912990187535906	-126	1.1754943508222875e-38	-0.9670837499287839	N/A	961.2	816.4	1097.4	1625.6	1615.1	1553.7	639.8
ENSMUSG00000026427	Eif2d	-1	-14.253030776977539	0.00014073529428496024	0.0007622961340557932	-126	1.1754943508222875e-38	-0.9902980446365758	N/A	295.3	320.1	397.3	915.2	1026.9	976	635.133
ENSMUSG00000040565	Btaf1	-1	-8.372977256774902	0.0011128121042181525	0.001578744360548413	-126	1.1754943508222875e-38	-0.9726375526853562	N/A	1058.2	918.1	1011.3	1596.8	1747	1534.7	630.3
ENSMUSG00000031924	Cyb5b	-1	-21.125675201416016	2.9678991398195125e-05	0.0004602941756847353	-126	1.1754943508222875e-38	-0.9955485511714087	N/A	878.1	791	814.4	1431	1480.9	1456.9	628.433
ENSMUSG00000031502	Col4a1	-1	-16.1700382232666	8.556857249969104e-05	0.0006516963601985397	-126	1.1754943508222875e-38	-0.9924376009607374	N/A	315.2	308.2	329.4	951.3	860.9	987.1	615.5
ENSMUSG00000090394	4930523C07Rik	-1	-11.601740837097168	0.00031539061945245323	0.0009979519037785027	-126	1.1754943508222875e-38	-0.9854643841568097	N/A	193.1	143	220.1	759.8	744.3	895.1	614.333
ENSMUSG00000021248	Tmed10	-1	-13.98349380493164	0.0001517137283090024	0.0007726086997271598	-126	1.1754943508222875e-38	-0.9899261098567135	N/A	886.7	926	867.3	1421.8	1550.2	1529.9	607.3
ENSMUSG00000067150	Xpo5	-1	-9.487923622131348	0.0006886039050588643	0.0013695691983121997	-126	1.1754943508222875e-38	-0.978496895645019	N/A	585.4	621.1	541.3	1096.4	1300.6	1171.2	606.8
ENSMUSG00000028991	Mtor	-1	-21.55364227294922	2.7407018265129704e-05	0.00045839581529716935	-126	1.1754943508222875e-38	-0.9957224498941221	N/A	946.5	937.2	888.8	1570	1527.1	1495	606.533
ENSMUSG00000024927	Rela	-1	-8.46079158782959	0.0010693172949280156	0.001555401803943982	-126	1.1754943508222875e-38	-0.9731800670915263	N/A	527.4	427.3	509.8	1049.1	1010.4	1220.4	605.133
ENSMUSG00000025225	Nfkb2	-1	-31.358762741088867	6.162785371737665e-06	0.00021027423688368914	-126	1.1754943508222875e-38	-0.9979723653384164	N/A	91.8	99.3	62.9	692.9	710.2	657	602.033
ENSMUSG00000070427	Il18bp	-1	-8.380927085876465	0.001108785396944353	0.001578744360548413	-126	1.1754943508222875e-38	-0.9726873317018006	N/A	109.1	235.9	122.5	675.4	872.9	723.7	601.5
ENSMUSG00000016487	Ppfibp1	-1	-7.56870698928833	0.0016335799458598178	0.0018061232295977607	-126	1.1754943508222875e-38	-0.9668151429664812	N/A	288.4	301	261.5	789.6	814.7	1034.8	596.067
ENSMUSG00000001767	Crnkl1	-1	-8.73371410369873	0.0009469354161573085	0.0015097867476302508	-126	1.1754943508222875e-38	-0.9747681778841861	N/A	602.7	498.8	536.3	1224.1	1022.5	1179.2	596
ENSMUSG00000041438	Cirh1a	-1	-8.702970504760742	0.0009598214182326584	0.0015199973163192715	-126	1.1754943508222875e-38	-0.9745963455742356	N/A	430.4	467	326.1	939.9	951	1104.6	590.667
ENSMUSG00000031604	Msmo1	-1	-7.872159481048584	0.0014074799308274137	0.001712190853781498	-126	1.1754943508222875e-38	-0.9692095754541031	N/A	394	318.5	188.7	978	865.2	828.4	590.133
ENSMUSG00000031333	Abcb7	-1	-7.2774505615234375	0.0018943136708604038	0.0019282214334653037	-126	1.1754943508222875e-38	-0.9642493801795224	N/A	814.8	922.9	968.3	1395	1453.4	1617.2	586.533
ENSMUSG00000011179	Odc1	-1	-11.077942848205566	0.0003776443777883438	0.001075978554799953	-126	1.1754943508222875e-38	-0.9840907209867271	N/A	606.2	748.9	660.4	1195.3	1306.1	1266.5	584.133
ENSMUSG00000032026	Rexo2	-1	-8.850936889648438	0.0008997272865810952	0.0014823407760881221	-126	1.1754943508222875e-38	-0.9754078106328025	N/A	626.1	402.7	533	1081	1109.3	1123.6	584.033
ENSMUSG00000021188	Trip11	-1	-7.877295970916748	0.001403997908429143	0.001712190853781498	-126	1.1754943508222875e-38	-0.969247884268915	N/A	1356.1	1226.3	1365.6	1961.2	1951.5	1780.7	581.8
ENSMUSG00000027012	Dync1i2	-1	-10.177064895629883	0.0005250630062210682	0.0012247285119983916	-126	1.1754943508222875e-38	-0.9812317907707313	N/A	1326.6	1267.6	1148.7	1794.4	1820.7	1872.7	581.633
ENSMUSG00000028273	Pdlim5	-1	-9.272068977355957	0.0007524815722087157	0.0014099092637523	-126	1.1754943508222875e-38	-0.9775179588997284	N/A	450.3	635.4	503.2	1152	1055.5	1098.2	572.267
ENSMUSG00000002147	Stat6	-1	-13.515052795410156	0.00017345755333642715	0.0008247820575122003	-126	1.1754943508222875e-38	-0.9892271118777989	N/A	622.6	615.5	741.5	1246.7	1218.2	1217.3	567.533
ENSMUSG00000022338	Eny2	-1	-12.00951099395752	0.00027557358798629576	0.0009365110380570131	-126	1.1754943508222875e-38	-0.9864150291151156	N/A	868.5	730.7	822.6	1354.8	1422.7	1345.8	567.167
ENSMUSG00000016498	Pdcd1lg2	-1	-9.939647674560547	0.0005753280821258505	0.0012775521808728756	-126	1.1754943508222875e-38	-0.98035106244825	N/A	19.9	34.9	16.6	659.9	476.1	625.3	563.3
ENSMUSG00000032301	Psma4	-1	-8.9865140914917	0.0008487088814860632	0.0014421288364693465	-126	1.1754943508222875e-38	-0.976118077073648	N/A	803.6	609.2	625.7	1252.9	1240.2	1231.5	562.033
ENSMUSG00000028560	Usp1	-1	-8.355969429016113	0.0011214878141549765	0.0015858590383832825	-126	1.1754943508222875e-38	-0.9725306040128466	N/A	748.2	701.3	890.5	1319.8	1292.9	1410.9	561.2
ENSMUSG00000002111	Spi1	-1	-8.189995765686035	0.0012107081528391068	0.001610315777083732	-126	1.1754943508222875e-38	-0.9714536721351147	N/A	260.6	315.3	375.7	941	935.6	758.6	561.2
ENSMUSG00000052337	Immt	-1	-8.614697456359863	0.0009980475275226611	0.0015378546174455174	-126	1.1754943508222875e-38	-0.9740932269610382	N/A	1079	1269.1	1115.6	1658.5	1754.7	1728.3	559.267
ENSMUSG00000024054	Smchd1	-1	-14.081089973449707	0.0001476193202723884	0.0007622961340557932	-126	1.1754943508222875e-38	-0.9900632030779903	N/A	1872.2	1882.3	1956.5	2459.5	2412.1	2513.9	558.167
ENSMUSG00000061458	Nol10	-1	-7.8555498123168945	0.0014188129678910616	0.0017202955630845876	-126	1.1754943508222875e-38	-0.9690852142286885	N/A	220.8	239.9	258.2	782.4	925.7	684	557.733
ENSMUSG00000005299	Letm1	-1	-12.184432983398438	0.0002604205416326539	0.000914151119393637	-126	1.1754943508222875e-38	-0.9867946494526239	N/A	479.7	451.9	549.5	1040.8	1107.1	987.1	551.3
ENSMUSG00000010097	Nxf1	-1	-8.028618812561035	0.0013060343394904101	0.0016578084696210118	-126	1.1754943508222875e-38	-0.970345623109573	N/A	1502.4	1566.2	1615.5	2224.8	2019.6	2090.1	550.133
ENSMUSG00000075701	Vimp	-1	-10.296923637390137	0.0005017597436047244	0.0012056367923798026	-126	1.1754943508222875e-38	-0.98165430112858	N/A	415.6	359	268.1	849.3	956.5	884	549.033
ENSMUSG00000079563	Pglyrp2	-1	-9.060137748718262	0.0008225055170090207	0.0014202372591269124	-126	1.1754943508222875e-38	-0.9764911106025903	N/A	790.6	740.2	816	1245.7	1435.9	1306.1	546.967
ENSMUSG00000012422	Tmem167	-1	-10.120149612426758	0.0005365989990123278	0.0012404307483943513	-126	1.1754943508222875e-38	-0.9810260811383366	N/A	624.3	508.3	672	1100.5	1167.6	1172.8	545.433
ENSMUSG00000039942	Ptger4	-1	-11.54227066040039	0.00032178096225872764	0.0010084285151503458	-126	1.1754943508222875e-38	-0.9853175034586997	N/A	412.2	345.5	451.9	883.3	942.2	1004.6	540.167
ENSMUSG00000041915	Ammecr1l	-1	-11.0451078414917	0.00038203525810537873	0.001079059851536053	-126	1.1754943508222875e-38	-0.9839982515626428	N/A	749	729.1	830.9	1280.7	1257.7	1379.1	536.167
ENSMUSG00000059796	Eif4a1	-1	-19.011341094970703	4.5095350228665216e-05	0.0005342546353479365	-126	1.1754943508222875e-38	-0.99451195259024	N/A	1048.6	1039.6	1036.2	1547.4	1551.3	1633.1	535.8
ENSMUSG00000022892	App	-1	-14.0836820602417	0.00014751246446622506	0.0007622961340557932	-126	1.1754943508222875e-38	-0.9900668061416343	N/A	278	370.1	291.3	802	854.3	887.2	534.7
ENSMUSG00000002603	Tgfb1	-1	-8.288557052612305	0.0011567098255180724	0.0015893672146827327	-126	1.1754943508222875e-38	-0.9721005616636661	N/A	560.3	681.4	729.9	1132.5	1261	1161.7	527.867
ENSMUSG00000051341	Zfp52	-1	-9.315061569213867	0.0007391907936265482	0.0014011772154743237	-126	1.1754943508222875e-38	-0.9777181380441964	N/A	308.3	333.6	220.1	738.2	810.3	893.5	526.667
ENSMUSG00000047879	Usp14	-1	-12.825490951538086	0.00021303738794266723	0.000835471236419808	-126	1.1754943508222875e-38	-0.9880587898029283	N/A	876.3	934.8	938.5	1490.7	1464.4	1372.8	526.1
ENSMUSG00000074151	Nlrc5	-1	-8.896283149719238	0.0008822503976411953	0.0014698429476326944	-126	1.1754943508222875e-38	-0.9756488154615399	N/A	503.1	598	625.7	1010	1129.1	1160.1	524.133
ENSMUSG00000031422	Morf4l2	-1	-9.353004455566406	0.000727702229489467	0.00139856815127489	-126	1.1754943508222875e-38	-0.9778926170605263	N/A	508.3	516.2	488.3	1136.6	984	960.2	522.667
ENSMUSG00000005540	Fcer2a	-1	-9.116185188293457	0.0008032277096584759	0.0014202372591269124	-126	1.1754943508222875e-38	-0.9767693293443136	N/A	2.6	11.1	36.4	623.9	545.3	431.7	516.933
ENSMUSG00000027177	Hipk3	-1	-9.362414360046387	0.0007248873957554639	0.00139856815127489	-126	1.1754943508222875e-38	-0.9779355745487928	N/A	1613.2	1506.6	1493	1976.7	2072.4	2110.8	515.7
ENSMUSG00000022052	Ppp2r2a	-1	-14.064698219299316	0.00014829728931719074	0.0007622961340557932	-126	1.1754943508222875e-38	-0.9900403729053053	N/A	839.1	857.7	910.4	1336.3	1374.3	1437.9	513.767
ENSMUSG00000022498	Txndc11	-1	-12.30257511138916	0.0002507701864813371	0.0008950082387806716	-126	1.1754943508222875e-38	-0.9870421701666807	N/A	387.9	322.4	326.1	805.1	924.6	838	510.433
ENSMUSG00000033075	Senp1	-1	-7.869782447814941	0.0014090949347650781	0.001712190853781498	-126	1.1754943508222875e-38	-0.9691918232823782	N/A	1364.7	1517.7	1349	1850	1941.6	1969.5	509.9
ENSMUSG00000027706	Sec62	-1	-11.636170387268066	0.00031176310582889887	0.0009960072257380176	-126	1.1754943508222875e-38	-0.9855484211137437	N/A	1443.5	1356.5	1390.4	1970.5	1848.1	1896.5	508.233
ENSMUSG00000028869	Gnl2	-1	-7.362762451171875	0.0018129313535872587	0.001895585162927415	-126	1.1754943508222875e-38	-0.9650303645319634	N/A	658.1	658.4	782.9	1125.3	1186.3	1312.5	508.233
ENSMUSG00000045294	Insig1	-1	-45.98512268066406	1.337561990639581e-06	8.776464446273557e-05	-126	1.1754943508222875e-38	-0.9990555484093	N/A	588	571	562.8	1096.4	1075.2	1069.7	506.5
ENSMUSG00000045427	Hnrnph2	-1	-7.488306045532227	0.0017008683591310592	0.0018411684141355247	-126	1.1754943508222875e-38	-0.9661347010280523	N/A	584.5	480.5	493.3	921.4	1123.6	1017.3	501.333
ENSMUSG00000028902	Sf3a3	-1	-7.844998359680176	0.0014260710391345989	0.0017205637855471187	-126	1.1754943508222875e-38	-0.9690058269873068	N/A	698.8	714.8	562.8	1077.9	1148.9	1214.1	488.167
ENSMUSG00000033417	Cacul1	-1	-15.530707359313965	0.00010034069204078301	0.0006958586204129098	-126	1.1754943508222875e-38	-0.9918099501962738	N/A	781.1	743.4	819.3	1272.5	1306.1	1228.4	487.733
ENSMUSG00000039703	Nploc4	-1	-7.851177215576172	0.0014218152074731937	0.0017202955630845876	-126	1.1754943508222875e-38	-0.9690523520619254	N/A	653.8	528.1	501.5	1127.3	1003.8	1009.4	485.7
ENSMUSG00000032803	Cdv3	-1	-11.94841194152832	0.00028112383055956675	0.0009425196043872679	-126	1.1754943508222875e-38	-0.9862785923099137	N/A	718.7	646.5	582.6	1135.6	1114.8	1147.4	483.333
ENSMUSG00000036334	Igsf10	-1	-14.773411750793457	0.00012220174907586143	0.0007345055976208581	-126	1.1754943508222875e-38	-0.9909604174307082	N/A	217.4	194.6	195.3	621.8	683.8	730	476.1
ENSMUSG00000026775	Yme1l1	-1	-8.12623405456543	0.0012473083484407601	0.0016293323449004108	-126	1.1754943508222875e-38	-0.9710233027458053	N/A	1067.7	1158	1127.2	1493.8	1671.1	1602.9	471.633
ENSMUSG00000039501	Znfx1	-1	-7.4429802894592285	0.0017403128443711266	0.0018626599627361272	-126	1.1754943508222875e-38	-0.9657420022400761	N/A	262.4	410.6	317.8	826.7	856.5	707.8	466.733
ENSMUSG00000024683	Mrpl16	-1	-7.6298747062683105	0.0015845811727475368	0.001785984501537714	-126	1.1754943508222875e-38	-0.9673193943817233	N/A	506.6	418.5	336	946.1	874	825.3	461.433
ENSMUSG00000025580	Eif4a3	-1	-8.473517417907715	0.0010631900762288558	0.0015529129024370104	-126	1.1754943508222875e-38	-0.9732573646014017	N/A	620	561.5	574.4	1148.9	999.4	990.3	460.9
ENSMUSG00000004789	Dlst	-1	-8.78200912475586	0.0009271227617971727	0.0014977949163124777	-126	1.1754943508222875e-38	-0.9750346530895823	N/A	595.8	665.5	731.6	1171.6	1115.9	1057	450.533
ENSMUSG00000016831	Tox4	-1	-10.796211242675781	0.0004174700774647561	0.0010971895615270266	-126	1.1754943508222875e-38	-0.9832705619610658	N/A	764.6	730.7	844.2	1270.4	1232.5	1185.5	449.633
ENSMUSG00000032932	Hspa13	-1	-7.3577046394348145	0.0018176342970976042	0.001895585162927415	-126	1.1754943508222875e-38	-0.9649847671273876	N/A	316.9	305	408.8	876.1	699.2	796.7	447.1
ENSMUSG00000040033	Stat2	-1	-11.114754676818848	0.0003727960384674311	0.001075978554799953	-126	1.1754943508222875e-38	-0.9841934475801064	N/A	478.9	426.5	390.6	930.7	825.7	868.1	442.833
ENSMUSG00000016554	Eif3d	-1	-8.374075889587402	0.00111225455314429	0.001578744360548413	-126	1.1754943508222875e-38	-0.9726444399229425	N/A	484.1	560.7	519.7	1038.8	975.2	874.5	441.333
ENSMUSG00000028261	Ndufaf4	-1	-9.780251502990723	0.0006124532336864091	0.0013017992285832653	-126	1.1754943508222875e-38	-0.9797248824862289	N/A	442.5	442.4	496.6	830.8	973	895.1	439.133
ENSMUSG00000019877	Serinc1	-1	-11.594579696655273	0.0003161517048925659	0.0009979519037785027	-126	1.1754943508222875e-38	-0.9854468135754227	N/A	1208.8	1234.2	1234.8	1591.6	1714	1682.3	436.7
ENSMUSG00000026068	Il18rap	-1	-11.586140632629395	0.00031705154270102485	0.0009979519037785027	-126	1.1754943508222875e-38	-0.9854260668553644	N/A	103	179.5	153.9	519.9	604.7	614.2	434.133
ENSMUSG00000046449	C77370	-1	-17.10624885559082	6.850181475949516e-05	0.0006150741893668354	-126	1.1754943508222875e-38	-0.993234566019004	N/A	0	0	0	415.9	476.1	392	428
ENSMUSG00000046062	Ppp1r15b	-1	-7.472682476043701	0.0017143387259368691	0.0018487116728497465	-126	1.1754943508222875e-38	-0.9660000924947193	N/A	1007.1	1196.9	1127.2	1512.4	1537	1555.3	424.5
ENSMUSG00000011114	Tbrg1	-1	-9.835942268371582	0.0005991531451273667	0.0013004519918413328	-126	1.1754943508222875e-38	-0.9799469862990454	N/A	501.4	438.4	536.3	966.7	876.2	872.9	413.233
ENSMUSG00000026470	Stx6	-1	-12.845789909362793	0.00021172048661333433	0.000835471236419808	-126	1.1754943508222875e-38	-0.9880958283912381	N/A	381.9	314.5	417.1	793.8	790.5	760.2	410.333
ENSMUSG00000028811	Yars	-1	-7.749459743499756	0.0014939253706169168	0.0017393615570292292	-126	1.1754943508222875e-38	-0.9682731087174365	N/A	323	317.7	372.4	741.2	837.8	665	410.3
ENSMUSG00000032369	Plscr1	-1	-7.796912670135498	0.0014597353633235667	0.0017293366929305456	-126	1.1754943508222875e-38	-0.9686402002812121	N/A	190.5	205.7	223.5	565.2	716.8	560.2	407.5
ENSMUSG00000032185	Carm1	-1	-10.204249382019043	0.0005196618011860686	0.0012177788912409795	-126	1.1754943508222875e-38	-0.9813288764963908	N/A	331.7	404.3	286.4	753.6	775.1	707.8	404.7
ENSMUSG00000018425	Dhx40	-1	-13.79725456237793	0.00015992720811920387	0.0007931273751493075	-126	1.1754943508222875e-38	-0.9896565474606209	N/A	77.1	57.2	145.7	516.8	499.1	476.1	404
ENSMUSG00000008604	Ubqln4	-1	-7.305229187011719	0.0018673282565990347	0.0019122124676980191	-126	1.1754943508222875e-38	-0.9645064751839082	N/A	753.4	705.3	600.8	1038.8	1082.9	1149	403.733
ENSMUSG00000026821	Ralgds	-1	-8.30826187133789	0.001146274407820086	0.0015893672146827327	-126	1.1754943508222875e-38	-0.9722272882042097	N/A	239.9	173.1	211.9	698	564	566.6	401.233
ENSMUSG00000042079	Hnrnpf	-1	-11.300562858581543	0.00034947189687664713	0.0010597139834022812	-126	1.1754943508222875e-38	-0.9846971969933455	N/A	571.5	538.5	594.2	957.4	1001.6	898.3	384.367
ENSMUSG00000017999	Ddx27	-1	-10.912696838378906	0.00040039933126591527	0.0010923091520302786	-126	1.1754943508222875e-38	-0.9836171247606103	N/A	601	616.3	536.3	979.1	1006	920.5	384
ENSMUSG00000039232	Stx11	-1	-8.262787818908691	0.0011705350045642538	0.0015893672146827327	-126	1.1754943508222875e-38	-0.9719335390148527	N/A	32.9	24.6	21.5	500.3	346.3	384.1	383.9
ENSMUSG00000022142	Nup155	-1	-7.239734172821045	0.0019317283509937553	0.001954643278051807	-126	1.1754943508222875e-38	-0.9638958976312753	N/A	1544.8	1462.9	1479.8	1828.4	1832.7	1969.5	381.033
ENSMUSG00000023961	Enpp4	-1	-22.744808197021484	2.2133296990965298e-05	0.00041401181150859127	-126	1.1754943508222875e-38	-0.9961562438766492	N/A	592.3	608.4	632.3	971.9	980.7	1010.9	376.833
ENSMUSG00000034543	Morc2a	-1	-7.96204137802124	0.0013480578494538173	0.001678676416911104	-126	1.1754943508222875e-38	-0.9698699015926315	N/A	751.6	884	827.6	1151	1183	1241.1	370.633
ENSMUSG00000027219	Slc28a2	-1	-9.448262214660645	0.0006998209653280896	0.0013722926055743916	-126	1.1754943508222875e-38	-0.9783218278824964	N/A	193.1	154.1	180.4	542.6	480.4	609.4	368.267
ENSMUSG00000005465	Il27ra	-1	-9.88615608215332	0.000587467198828322	0.0012881992817495081	-126	1.1754943508222875e-38	-0.9801441642112779	N/A	493.6	483.7	382.4	817.4	803.7	841.1	367.5
ENSMUSG00000020873	Slc35b1	-1	-7.224925518035889	0.0019466676640073671	0.0019571487588516145	-126	1.1754943508222875e-38	-0.9637557010339121	N/A	206.1	132.6	110.9	485.9	598.1	463.4	365.933
ENSMUSG00000030203	Dusp16	-1	-7.342960834503174	0.0018314298804817989	0.0018993038181368482	-126	1.1754943508222875e-38	-0.9648513471875599	N/A	259.8	306.6	201.9	634.2	679.4	545.9	363.733
ENSMUSG00000031154	Otud5	-1	-8.655439376831055	0.0009801744663890215	0.0015229304550634522	-126	1.1754943508222875e-38	-0.9743272545359671	N/A	697.9	645.7	763.1	1104.7	1066.4	1020.5	361.633
ENSMUSG00000042784	Muc1	-1	-8.136478424072266	0.0012413365016369765	0.001626513111975946	-126	1.1754943508222875e-38	-0.9710930926146075	N/A	15.6	16.7	5	296.5	449.7	374.5	361.133
ENSMUSG00000032462	Pik3cb	-1	-10.965152740478516	0.00039299572256941623	0.0010864047922793925	-126	1.1754943508222875e-38	-0.9837697107741175	N/A	249.4	224.8	233.4	544.6	655.3	590.4	360.9
ENSMUSG00000052595	A1cf	-1	-11.204538345336914	0.0003612916112818221	0.0010727219454516343	-126	1.1754943508222875e-38	-0.9844398951769014	N/A	0	0.8	5	424.2	344.1	317.4	359.967
ENSMUSG00000037376	Trmt6	-1	-7.50027322769165	0.001690638826955301	0.0018370890692902824	-126	1.1754943508222875e-38	-0.966237276430449	N/A	552.5	485.3	470.1	798.9	936.7	845.9	357.867
ENSMUSG00000051314	Ffar2	-1	-10.881440162658691	0.000404893391748524	0.0010923091520302786	-126	1.1754943508222875e-38	-0.9835251872219015	N/A	32	11.9	66.2	338.7	410.1	434.8	357.833
ENSMUSG00000025199	Chuk	-1	-8.265896797180176	0.0011688562277693993	0.0015893672146827327	-126	1.1754943508222875e-38	-0.9719537680925184	N/A	213	285.9	327.7	582.7	673.9	626.9	352.3
ENSMUSG00000018565	Elp5	-1	-9.621024131774902	0.0006525550274302683	0.0013253081866619499	-126	1.1754943508222875e-38	-0.9790693236122072	N/A	257.2	252.6	165.5	582.7	604.7	534.8	348.967
ENSMUSG00000026675	Hsd17b7	-1	-8.734447479248047	0.00094663065269144	0.0015097867476302508	-126	1.1754943508222875e-38	-0.974772255831012	N/A	129.9	210.5	216.8	479.8	576.1	541.2	346.633
ENSMUSG00000041119	Pde9a	-1	-19.70255470275879	3.914165839067044e-05	0.0004983258896603266	-126	1.1754943508222875e-38	-0.9948873700264022	N/A	33.8	42.1	13.2	372.7	403.5	350.7	345.933
ENSMUSG00000022237	Ankrd33b	-1	-7.216869831085205	0.001954854328888131	0.0019571487588516145	-126	1.1754943508222875e-38	-0.9636790993406156	N/A	99.6	93.7	125.8	510.6	482.6	358.7	344.267
ENSMUSG00000028187	Rpf1	-1	-8.377696990966797	0.0011104193084280991	0.001578744360548413	-126	1.1754943508222875e-38	-0.9726671221603167	N/A	408.7	330.4	286.4	657.9	672.8	723.7	342.967
ENSMUSG00000079014	Serpina3i	-1	-10.011733055114746	0.0005594578764394104	0.0012658290944371805	-126	1.1754943508222875e-38	-0.9806248517146816	N/A	0	0	0	275.9	346.3	392	338.067
ENSMUSG00000053113	Socs3	-1	-8.26883602142334	0.0011672718546005916	0.0015893672146827327	-126	1.1754943508222875e-38	-0.9719728728183652	N/A	34.6	141.4	144	411.8	470.6	430.1	330.833
ENSMUSG00000008333	Snrpb2	-1	-8.117974281311035	0.0012521492056357549	0.0016331548507756864	-126	1.1754943508222875e-38	-0.9709668514702808	N/A	560.3	535.3	443.6	875.1	815.8	823.7	325.133
ENSMUSG00000028896	Rcc1	-1	-12.34268856048584	0.00024759507638541403	0.0008873890762888999	-126	1.1754943508222875e-38	-0.9871246415785876	N/A	159.3	202.5	178.8	459.2	520	534.8	324.467
ENSMUSG00000041747	Utp15	-1	-12.948371887207031	0.00020521833440675471	0.000834313392318771	-126	1.1754943508222875e-38	-0.9882804104146701	N/A	549.9	584.5	629	901.9	899.3	930	322.6
ENSMUSG00000021832	Psmc6	-1	-7.830268859863281	0.001436280045936217	0.0017234367356448272	-126	1.1754943508222875e-38	-0.9688945005774228	N/A	598.4	497.2	493.3	843.2	881.7	809.4	315.133
ENSMUSG00000033436	Armcx2	-1	-7.495178699493408	0.0016949843051037963	0.0018376793152206099	-126	1.1754943508222875e-38	-0.9661936653011253	N/A	459.8	396.3	446.9	817.4	736.6	690.4	313.8
ENSMUSG00000041297	Cdk13	-1	-8.320589065551758	0.001139805328309737	0.0015893672146827327	-126	1.1754943508222875e-38	-0.9723061350313688	N/A	1255.6	1266.8	1226.5	1515.4	1538.1	1631.5	312.033
ENSMUSG00000056305	Usp39	-1	-9.862703323364258	0.0005928896571297764	0.0012934395844800492	-126	1.1754943508222875e-38	-0.980052430706083	N/A	311.7	202.5	259.9	567.3	568.4	572.9	311.5
ENSMUSG00000031799	Tpm4	-1	-15.220246315002441	0.00010865970400265789	0.0007021721781383878	-126	1.1754943508222875e-38	-0.9914767261486004	N/A	100.4	109.6	127.5	435.5	387	449.1	311.367
ENSMUSG00000006673	Qrich1	-1	-10.386679649353027	0.0004851460466958374	0.0011884082711426938	-126	1.1754943508222875e-38	-0.9819615079367976	N/A	897.1	936.4	963.3	1252.9	1268.7	1195	306.6
ENSMUSG00000027007	Ssfa2	-1	-7.3725738525390625	0.0018038511195009662	0.001890276418838236	-126	1.1754943508222875e-38	-0.9651185676063376	N/A	729.1	765.6	690.2	1034.7	967.5	1087.1	301.467
ENSMUSG00000061273	Mmgt1	-1	-10.847966194152832	0.000409776000761652	0.0010923091520302786	-126	1.1754943508222875e-38	-0.9834258741689774	N/A	354.2	348.7	415.5	638.3	688.2	693.5	300.533
ENSMUSG00000027951	Adar	-1	-11.26186752319336	0.00035417621541595514	0.0010600431991221394	-126	1.1754943508222875e-38	-0.9845942784752447	N/A	504.8	566.3	524.7	841.1	788.3	847.5	293.7
ENSMUSG00000031959	Wdr59	-1	-7.689524173736572	0.0015385364508077727	0.0017668538996222002	-126	1.1754943508222875e-38	-0.9678003201159895	N/A	265.8	276.4	197	538.4	490.3	590.4	293.3
ENSMUSG00000033809	Alg3	-1	-9.750886917114258	0.000619613700826267	0.0013017992285832653	-126	1.1754943508222875e-38	-0.9796062983190509	N/A	125.6	173.9	180.4	424.2	499.1	428.5	290.633
ENSMUSG00000021831	Ero1l	-1	-10.810855865478516	0.00041527487169865145	0.0010966856518852932	-126	1.1754943508222875e-38	-0.9833147281043169	N/A	291.8	348.7	291.3	637.3	578.3	584	289.267
ENSMUSG00000046201	Scaf8	-1	-9.151939392089844	0.0007912221865999925	0.0014200919669993591	-126	1.1754943508222875e-38	-0.9769442701924326	N/A	781.1	824.4	827.6	1111.9	1039	1125.2	281
ENSMUSG00000025202	Scd3	-1	-7.887726783752441	0.0013969595969406464	0.00170962200314257	-126	1.1754943508222875e-38	-0.9693254627780795	N/A	22.5	73.9	3.3	362.4	290.2	271.4	274.767
ENSMUSG00000025854	Fam20c	-1	-11.394058227539062	0.0003384220614995353	0.0010389640761654512	-126	1.1754943508222875e-38	-0.9849416840305139	N/A	3.5	27.8	18.2	334.6	267.2	265	272.433
ENSMUSG00000028633	Ctps	-1	-7.785208702087402	0.0014680774407952472	0.0017344460623245786	-126	1.1754943508222875e-38	-0.9685502441409591	N/A	206.1	296.2	208.6	483.9	537.6	488.8	266.467
ENSMUSG00000028214	Gem	-1	-10.859397888183594	0.00040810035328802476	0.0010923091520302786	-126	1.1754943508222875e-38	-0.9834598904604456	N/A	222.5	204.1	190.3	432.4	472.8	511	266.433
ENSMUSG00000020038	Cry1	-1	-7.560245513916016	0.0016405046550177845	0.0018061232295977607	-126	1.1754943508222875e-38	-0.9667444864067172	N/A	214.8	154.9	165.5	430.3	392.5	492	259.867
ENSMUSG00000079197	Psme2	-1	-7.7428765296936035	0.001498746476455432	0.0017393615570292292	-126	1.1754943508222875e-38	-0.968221681105178	N/A	221.7	190.6	165.5	499.3	401.3	439.6	254.133
ENSMUSG00000039286	Fndc3b	-1	-9.949630737304688	0.0005730971779944621	0.0012775521808728756	-126	1.1754943508222875e-38	-0.9803893208840743	N/A	171.5	127.9	139	404.6	431	357.1	251.433
ENSMUSG00000015357	Clpx	-1	-13.194375038146973	0.00019060990238665266	0.0008283529295680092	-126	1.1754943508222875e-38	-0.988706043089558	N/A	450.3	391.5	420.4	686.7	666.3	658.6	249.8
ENSMUSG00000089774	Slc5a3	-1	-7.589828968048096	0.0016164511135178554	0.0017976959580583189	-126	1.1754943508222875e-38	-0.9669905564628274	N/A	231.2	272.4	301.2	487	493.6	566.6	247.467
ENSMUSG00000075470	Alg10b	-1	-9.377777099609375	0.0007203208272376187	0.00139856815127489	-126	1.1754943508222875e-38	-0.9780054419249166	N/A	730	700.5	691.9	985.2	908.1	971.3	247.4
ENSMUSG00000031148	Gpkow	-1	-7.794525623321533	0.0014614319779986393	0.0017293366929305456	-126	1.1754943508222875e-38	-0.9686218844115925	N/A	607	676.7	609.1	843.2	869.6	917.3	245.767
ENSMUSG00000005410	Mcm5	-1	-8.753698348999023	0.0009386740087278067	0.0015044591300572086	-126	1.1754943508222875e-38	-0.9748789525017652	N/A	848.6	829.2	840.8	1093.3	1126.9	1033.2	244.933
ENSMUSG00000048039	Isg20l2	-1	-7.35752010345459	0.0018178061703102292	0.001895585162927415	-126	1.1754943508222875e-38	-0.9649831018346596	N/A	580.2	495.6	483.3	742.3	760.8	787.2	243.733
ENSMUSG00000072235	Tuba1a	-1	-10.70425033569336	0.000431589562524824	0.0011055432337347595	-126	1.1754943508222875e-38	-0.9829892044993613	N/A	116.9	107.2	94.3	381.9	356.2	307.9	242.533
ENSMUSG00000062184	Hs6st2	-1	-8.161645889282227	0.0012268149715514735	0.001610315777083732	-126	1.1754943508222875e-38	-0.9712634949502476	N/A	12.1	4.8	13.2	194.6	292.4	269.8	242.233
ENSMUSG00000087141	Plcxd2	-1	-13.455020904541016	0.000176517537672957	0.0008256175877550752	-126	1.1754943508222875e-38	-0.9891323321368369	N/A	25.1	54.8	31.4	248.1	292.4	296.8	242
ENSMUSG00000021281	Tnfaip2	-1	-9.225288391113281	0.0007672818650680882	0.0014099092637523	-126	1.1754943508222875e-38	-0.9772970978354536	N/A	151.5	121.5	193.7	421.1	394.7	368.2	239.1
ENSMUSG00000044477	Zfand3	-1	-9.186846733093262	0.000779714994655232	0.0014150997668955594	-126	1.1754943508222875e-38	-0.977113189827415	N/A	276.2	351	329.4	579.6	559.6	533.2	238.6
ENSMUSG00000037370	Enpp1	-1	-14.28115177154541	0.00013964777328146047	0.0007622961340557932	-126	1.1754943508222875e-38	-0.9903356636761073	N/A	112.6	109.6	66.2	325.3	341.9	320.6	233.133
ENSMUSG00000029373	Pf4	-1	-10.752996444702148	0.0004240325251342261	0.001101196629488838	-126	1.1754943508222875e-38	-0.9831392137624761	N/A	62.3	72.3	96	283.1	296.8	346	231.767
ENSMUSG00000020079	Supv3l1	-1	-12.823670387268066	0.00021315599531092174	0.000835471236419808	-126	1.1754943508222875e-38	-0.9880554595083373	N/A	126.4	169.2	175.5	404.6	384.8	373	230.433
ENSMUSG00000021886	Gpr65	-1	-7.586826324462891	0.001618872521636942	0.0017980446106201971	-126	1.1754943508222875e-38	-0.966965703650418	N/A	458.9	436.8	491.6	678.4	650.9	736.4	226.133
ENSMUSG00000062393	Dgkk	-1	-30.56755256652832	6.823642629005917e-06	0.00021557656157563139	-126	1.1754943508222875e-38	-0.9978663803678173	N/A	7.8	0.8	8.3	218.3	241.9	226.9	223.4
ENSMUSG00000006818	Sod2	-1	-9.002167701721191	0.0008430519432223591	0.0014411288728831107	-126	1.1754943508222875e-38	-0.9761981208587844	N/A	756	833.1	766.4	998.6	1017	1007.8	222.633
ENSMUSG00000024566	Atp9b	-1	-8.334433555603027	0.001132593804133927	0.0015893672146827327	-126	1.1754943508222875e-38	-0.9723942926807538	N/A	305.7	316.1	321.1	505.5	587.1	512.6	220.767
ENSMUSG00000027185	Nat10	-1	-16.317333221435547	8.255776059594949e-05	0.0006459442569095283	-126	1.1754943508222875e-38	-0.9925720042687127	N/A	368	363.7	398.9	602.3	600.3	579.3	217.1
ENSMUSG00000025591	Tma16	-1	-11.106616973876953	0.00037386112872217237	0.001075978554799953	-126	1.1754943508222875e-38	-0.9841708237687314	N/A	232.9	227.9	182.1	414.9	445.3	415.8	211.033
ENSMUSG00000062127	Cttnbp2nl	-1	-9.920700073242188	0.0005795920163771634	0.0012808082641702601	-126	1.1754943508222875e-38	-0.9802781434193892	N/A	33.8	38.9	43	289.3	232	222.2	209.267
ENSMUSG00000041130	Zfp598	-1	-8.105313301086426	0.0012596147312458744	0.0016343469819821278	-126	1.1754943508222875e-38	-0.9708800041990753	N/A	187.9	224.8	236.7	386.1	429.9	458.7	208.433
ENSMUSG00000038059	Smim3	-1	-8.690624237060547	0.0009650573949088632	0.0015199973163192715	-126	1.1754943508222875e-38	-0.9745268517923787	N/A	240.7	255.7	279.7	427.2	499.1	474.5	208.233
ENSMUSG00000032123	Dpagt1	-1	-7.5626959800720215	0.001638495515254766	0.0018061232295977607	-126	1.1754943508222875e-38	-0.9667649715407178	N/A	203.5	287.5	225.1	464.3	428.8	441.2	206.067
ENSMUSG00000034653	Ythdc2	-1	-9.79372787475586	0.0006092014608896814	0.0013017992285832653	-126	1.1754943508222875e-38	-0.9797789621977168	N/A	320.4	310.5	321.1	490	514.5	560.2	204.233
ENSMUSG00000044562	Rasip1	-1	-12.672416687011719	0.0002233037953173734	0.0008507384089558895	-126	1.1754943508222875e-38	-0.9877738649679417	N/A	18.2	16.7	14.9	239.9	227.6	187.3	201.667
ENSMUSG00000032030	Cul5	-1	-7.6039605140686035	0.0016051149985078794	0.0017912990187535906	-126	1.1754943508222875e-38	-0.9671071534516328	N/A	956.9	877.6	950.1	1117	1134.6	1123.6	196.867
ENSMUSG00000025287	Acot9	-1	-14.705217361450195	0.00012444964214682728	0.0007345055976208581	-126	1.1754943508222875e-38	-0.9908775286306696	N/A	149.8	143.8	125.8	311.9	344.1	346	194.2
ENSMUSG00000030298	Sec13	-1	-11.657426834106445	0.0003095494125406539	0.0009960072257380176	-126	1.1754943508222875e-38	-0.9855999439357819	N/A	178.4	220.8	218.5	410.8	380.4	398.3	190.6
ENSMUSG00000001829	Clpb	-1	-15.25058650970459	0.00010780972276599064	0.0007019976604533589	-126	1.1754943508222875e-38	-0.9915101753519561	N/A	160.2	185.1	180.4	348	381.5	361.8	188.533
ENSMUSG00000040249	Lrp1	-1	-9.118880271911621	0.000802314917959424	0.0014202372591269124	-126	1.1754943508222875e-38	-0.9767825845095068	N/A	84.9	42.1	86.1	230.6	279.3	268.2	188.333
ENSMUSG00000042502	Cd2bp2	-1	-11.177569389343262	0.00036470030970805854	0.0010727219454516343	-126	1.1754943508222875e-38	-0.9843664722900588	N/A	308.3	275.6	256.6	457.1	462.9	480.9	186.8
ENSMUSG00000022973	Synj1	-1	-14.667400360107422	0.00012571842585304253	0.0007345055976208581	-126	1.1754943508222875e-38	-0.9908310728306361	N/A	959.5	963.4	940.2	1133.5	1161	1126.8	186.067
ENSMUSG00000012428	Steap4	-1	-13.212373733520508	0.00018959272261782532	0.0008283529295680092	-126	1.1754943508222875e-38	-0.9887362751740285	N/A	0.9	0	0	160.6	206.7	174.6	180.333
ENSMUSG00000070493	Chchd2	-1	-8.458625793457031	0.0010703644301466792	0.001555401803943982	-126	1.1754943508222875e-38	-0.9731668790049879	N/A	425.2	376.5	370.8	547.7	575	590.4	180.2
ENSMUSG00000038965	Ube2l3	-1	-8.829683303833008	0.0009080662686972148	0.0014862615996356849	-126	1.1754943508222875e-38	-0.9752936350100707	N/A	558.5	536.1	566.1	694.9	752	744.3	176.833
ENSMUSG00000026646	Suv39h2	-1	-9.242124557495117	0.0007619140488686058	0.0014099092637523	-126	1.1754943508222875e-38	-0.9773769540616246	N/A	220.8	241.4	246.6	376.8	433.2	420.6	173.933
ENSMUSG00000041390	Mdfic	-1	-9.178033828735352	0.0007826004702437794	0.0014173210214818341	-126	1.1754943508222875e-38	-0.9770707169953357	N/A	373.2	359.8	374.1	506.5	568.4	544.4	170.733
ENSMUSG00000034118	Tpst1	-1	-8.275712013244629	0.00116357576104518	0.0015893672146827327	-126	1.1754943508222875e-38	-0.9720174911259691	N/A	142.9	153.3	97.7	291.4	288.1	323.8	169.8
ENSMUSG00000022704	Qtrtd1	-1	-7.7740936279296875	0.001476054423642634	0.0017366543770581612	-126	1.1754943508222875e-38	-0.9684644611485139	N/A	129.9	189	135.7	317.1	337.5	301.5	167.167
ENSMUSG00000024521	Pmaip1	-1	-8.182515144348145	0.0012149326738363044	0.001610315777083732	-126	1.1754943508222875e-38	-0.971403671592423	N/A	0.9	0	0	194.6	126.4	171.4	163.833
ENSMUSG00000035042	Ccl5	-1	-12.7871732711792	0.00021555117228182484	0.000835471236419808	-126	1.1754943508222875e-38	-0.9879884033930995	N/A	7.8	8.7	1.7	192.5	161.6	150.8	162.233
ENSMUSG00000020027	Socs2	-1	-8.37181282043457	0.0011134034281539491	0.001578744360548413	-126	1.1754943508222875e-38	-0.9726302501306352	N/A	254.6	260.5	311.2	428.3	427.7	446	158.567
ENSMUSG00000024772	Ehd1	-1	-11.244575500488281	0.0003563039105951634	0.001062682642439421	-126	1.1754943508222875e-38	-0.9845479533107638	N/A	33.8	64.3	79.5	210	214.4	209.5	152.1
ENSMUSG00000029390	Tmed2	-1	-7.543888568878174	0.0016539940071536574	0.0018134407302083158	-126	1.1754943508222875e-38	-0.9666072692757746	N/A	153.3	143	120.8	286.2	261.7	322.2	151
ENSMUSG00000097857	Gm26603	-1	-12.695387840270996	0.00022172448774679062	0.0008507384089558895	-126	1.1754943508222875e-38	-0.9878172646009741	N/A	35.5	22.2	49.7	192.5	185.8	165.1	145.333
ENSMUSG00000048537	Phldb1	-1	-9.933884620666504	0.0005766208553763858	0.0012775521808728756	-126	1.1754943508222875e-38	-0.9803289260122886	N/A	19.9	50	43	200.8	161.6	184.1	144.533
ENSMUSG00000010609	Psen2	-1	-7.331849575042725	0.001841912058488169	0.0018993038181368482	-126	1.1754943508222875e-38	-0.9647503034820398	N/A	51.1	102.5	69.5	234.7	193.5	226.9	144
ENSMUSG00000025825	Iscu	-1	-14.72482681274414	0.00012379801497585275	0.0007345055976208581	-126	1.1754943508222875e-38	-0.9909014793602848	N/A	132.5	149.3	124.1	282.1	262.8	277.7	138.9
ENSMUSG00000039048	Foxred1	-1	-8.053476333618164	0.0012907608353714285	0.0016512170907570349	-126	1.1754943508222875e-38	-0.9705203978494088	N/A	97	146.1	134.1	249.1	279.3	263.4	138.2
ENSMUSG00000078954	Arhgap8	-1	-7.824962615966797	0.0014399799337046061	0.0017235028399416963	-126	1.1754943508222875e-38	-0.9688542510101269	N/A	70.1	72.3	19.9	185.3	190.2	190.4	134.533
ENSMUSG00000022960	Donson	-1	-7.672818660736084	0.001551263130545366	0.001773763338277744	-126	1.1754943508222875e-38	-0.9676666895549435	N/A	89.2	136.6	120.8	230.6	249.6	266.6	133.4
ENSMUSG00000025050	Pcgf6	-1	-7.995856761932373	0.0013265079176074726	0.001663975368398662	-126	1.1754943508222875e-38	-0.9701129231443163	N/A	281.4	250.2	256.6	369.6	399.1	415.8	132.1
ENSMUSG00000022772	Senp5	-1	-7.73130464553833	0.0015072676690626972	0.0017468740784109794	-126	1.1754943508222875e-38	-0.968130983693576	N/A	116.9	123.9	137.4	248.1	289.1	236.5	131.833
ENSMUSG00000024399	Ltb	-1	-11.288317680358887	0.00035095213345544165	0.0010597139834022812	-120.86665344238281	4.125834834686004e-37	-0.9846647392852816	N/A	43.3	43.7	23.2	158.5	171.5	142.8	120.867
ENSMUSG00000036052	Dnajb5	-1	-13.076799392700195	0.00019742449245574326	0.0008295718820923595	-117.03333282470703	5.881069709837742e-36	-0.9885055424660736	N/A	49.4	55.6	41.4	162.7	153.9	180.9	117.033
ENSMUSG00000022126	Irg1	-1	-8.612210273742676	0.0009991516541401394	0.0015378546174455174	-116.16667175292969	1.0723765434755464e-35	-0.9740788380596758	N/A	2.6	1.6	5	99.9	145.1	112.7	116.167
ENSMUSG00000059743	Fdps	-1	-7.766830921173096	0.0014812956306936443	0.0017380263727395854	-114.56666564941406	3.250851538102145e-35	-0.968408222955686	N/A	47.6	43.7	43	188.4	148.4	141.2	114.567
ENSMUSG00000025894	Aasdhppt	-1	-13.092208862304688	0.00019651428986546584	0.0008295718820923595	-114.46668243408203	3.4841358736560303e-35	-0.9885321209998423	N/A	218.2	224	206.9	317.1	334.2	341.2	114.467
ENSMUSG00000068856	Sf3b4	-1	-7.433097839355469	0.0017490625380578739	0.0018672720212307464	-109.03334045410156	1.505545883929186e-33	-0.965655490580893	N/A	174.9	187.4	158.9	259.4	300.1	288.8	109.033
ENSMUSG00000041134	Cyyr1	-1	-7.922327518463135	0.0013739227132064517	0.0016960290511795993	-108.10001373291016	2.875102515979132e-33	-0.9695807445322664	N/A	32.9	61.9	54.6	178.1	152.8	142.8	108.1
ENSMUSG00000027404	Snrpb	-1	-9.64863395690918	0.0006453728701261666	0.0013181338834317017	-105.9000015258789	1.3210613900301117e-32	-0.9791852309249379	N/A	386.2	388.4	357.5	474.6	484.8	490.4	105.9
ENSMUSG00000017057	Il13ra1	-1	-8.333518981933594	0.0011330684548737453	0.0015893672146827327	-99.46666717529297	1.1416937182382524e-30	-0.9723884817564253	N/A	0	0	1.7	77.2	105.5	117.4	99.4667
ENSMUSG00000055320	Tead1	-1	-9.781542778015137	0.0006121407243570705	0.0013017992285832653	-98.83333587646484	1.770929733276422e-30	-0.9797300735759735	N/A	0	1.6	6.6	118.4	102.2	84.1	98.8333
ENSMUSG00000028874	Fgr	-1	-7.508708477020264	0.0016834740358754182	0.0018370890692902824	-98	3.1554436208840472e-30	-0.9663093032793102	N/A	26.8	48.4	9.9	117.4	122	139.7	98
ENSMUSG00000055413	H2-Q5	-1	-11.98305606842041	0.00027795986260241933	0.0009375977250460545	-92.16666412353516	1.7991588047765743e-28	-0.986356203345637	N/A	80.5	81.8	79.5	163.7	188	166.6	92.1667
ENSMUSG00000021256	Vash1	-1	-8.44309139251709	0.0010779124683882862	0.001558887514646828	-87.16667175292969	5.757277729031242e-27	-0.9730720041387901	N/A	9.5	21.4	24.8	110.2	88	119	87.1667
ENSMUSG00000054855	Rnd1	-1	-7.611194610595703	0.0015993499390838297	0.0017912990187535906	-84.96666717529297	2.64535857628562e-26	-0.9671666058190513	N/A	0	7.1	1.7	93.7	103.3	66.7	84.9667
ENSMUSG00000025192	Entpd7	-1	-8.04964828491211	0.0012930984954580298	0.0016512170907570349	-77.43333435058594	4.9005372668064174e-24	-0.9704935819095148	N/A	165.4	170.8	157.2	238.8	258.4	228.5	77.4333
ENSMUSG00000020310	Madcam1	-1	-46.119834899902344	1.3220269649801698e-06	8.776464446273557e-05	-73.03333282470703	1.0346087247564518e-22	-0.9990610499243076	N/A	0	0	0	76.2	71.5	71.4	73.0333
ENSMUSG00000040464	Gtpbp10	-1	-10.989516258239746	0.0003896149650887675	0.0010864047922793925	-72.86666870117188	1.1613069812764247e-22	-0.9838398623051487	N/A	106.5	109.6	101	182.2	186.9	166.6	72.8667
ENSMUSG00000026849	Tor1a	-1	-8.643562316894531	0.000985343561713666	0.0015281782875304676	-70.0999984741211	7.903105205852442e-22	-0.9742593552252125	N/A	102.2	119.9	104.3	190.5	174.8	171.4	70.1
ENSMUSG00000078606	Gm4070	-1	-8.80819034576416	0.0009165968162970094	0.0014892515891454267	-65.89999389648438	1.4525300407286178e-20	-0.9751773731449218	N/A	47.6	51.6	57.9	110.2	131.9	112.7	65.9
ENSMUSG00000035954	Dock4	-1	-11.908087730407715	0.0002848631902977197	0.0009491730520466989	-64.96666717529297	2.7738595144872705e-20	-0.9861874254969295	N/A	1.7	7.9	0	61.8	64.9	77.8	64.9667
ENSMUSG00000032724	Abtb2	-1	-13.484386444091797	0.00017501237093752432	0.0008247820575122003	-54.43333053588867	4.110879481816903e-17	-0.98917884988822	N/A	13	12.7	8.3	63.8	60.5	73	54.4333
ENSMUSG00000063727	Tnfrsf11b	-1	-12.914834022521973	0.00020731642187460259	0.000834313392318771	-53.43333053588867	8.221758963633805e-17	-0.9882205360570749	N/A	0.9	4	8.3	54.6	64.9	54	53.4333
ENSMUSG00000087201	Gm15261	-1	-12.022345542907715	0.00027442507610854987	0.0009365110380570131	-52.59999465942383	1.4649534866776713e-16	-0.986443432275613	N/A	24.2	26.2	24.8	71	85.8	76.2	52.6
ENSMUSG00000073490	AI607873	-1	-7.223304748535156	0.0019483113796509035	0.0019571487588516145	-51.400001525878906	3.365563302272202e-16	-0.9637403082292932	N/A	6.1	2.4	9.9	44.3	61.6	66.7	51.4
ENSMUSG00000070284	Gmppb	-1	-7.805768966674805	0.0014534619158869855	0.0017293366929305456	-51.166664123535156	3.9563920521348277e-16	-0.9687080171511379	N/A	18.2	27	11.6	75.2	60.5	74.6	51.1667
ENSMUSG00000044317	Gpr4	-1	-9.541499137878418	0.0006738035478145608	0.0013523633559666362	-44.133331298828125	5.182549638679496e-14	-0.9787300695533822	N/A	24.2	22.2	16.6	59.7	62.7	73	44.1333
ENSMUSG00000073608	Gm6086	-1	-9.222959518432617	0.0007680280596761934	0.0014099092637523	-42.20000076293945	1.97940176559217e-13	-0.9772860187783081	N/A	0	0	1.7	34	45.1	49.2	42.2
ENSMUSG00000045868	Gvin1	-1	-34.59490966796875	4.165691746942902e-06	0.00020901970942013504	-37.96666717529297	3.723011218256645e-12	-0.9983330651523713	N/A	27.7	29.4	28.1	64.9	66	68.2	37.9667
ENSMUSG00000037849	Gm4955	-1	-8.163230895996094	0.0012259074852947328	0.001610315777083732	-34.79999923706055	3.3431539849336785e-11	-0.9712741768800377	N/A	14.7	4.8	6.6	48.4	44	38.1	34.8
ENSMUSG00000045502	Hcar2	-1	-8.490675926208496	0.0010549973017739956	0.0015515736179538245	-27.700002670288086	4.586361850122206e-09	-0.9733610656764433	N/A	0	0	0	27.8	22	33.3	27.7
ENSMUSG00000074056	Gm10615	-1	-10.027873992919922	0.0005559790974254653	0.0012646671202771252	-16.433332443237305	1.1299884537322832e-05	-0.9806853803101193	N/A	0	3.2	1.7	15.4	19.8	19	16.4333
ENSMUSG00000023224	Serping1	-1	-15.811436653137207	9.349161779804394e-05	0.0006645695831810957	-11.666666984558105	0.00030759784479416534	-0.9920947854433055	N/A	0.9	2.4	0	12.4	13.2	12.7	11.6667
ENSMUSG00000091754	Gm3636	-1	-7.714965343475342	0.001519401702263732	0.0017537884330594904	-9.066666603088379	0.001864925089823121	-0.9680022686442387	N/A	5.2	4	5	13.4	12.1	15.9	9.06667
ENSMUSG00000100629	Gm28192	-1	-7.834797382354736	0.0014331317349629764	0.0017234367356448272	-8.566667556762695	0.0026374006114186434	-0.9689287901759097	N/A	0.9	3.2	0	9.3	11	9.5	8.56667
ENSMUSG00000077777	Gm22372	-1	-8.17662239074707	0.00121827333426227	0.001610315777083732	-7.799999713897705	0.004487103839049125	-0.9713641931592185	N/A	0	0	0	6.2	7.7	9.5	7.8
ENSMUSG00000047638	Nr1h4	-1	-15.409826278686523	0.00010348204096659871	0.000700881583908515	-7.566666603088379	0.005274804709675441	-0.9916825588656094	N/A	0	0	0	8.2	6.6	7.9	7.56667
ENSMUSG00000097810	G730046D07Rik	-1	-7.21873664855957	0.0019529533812124654	0.0019571487588516145	-5.799999713897705	0.0179484153561965	-0.9636968721499062	N/A	0.9	0.8	0	5.1	7.7	6.3	5.8
ENSMUSG00000043811	Rtn4r	-1	-21.865182876586914	2.58885023687855e-05	0.00044435811367515463	-4.433333396911621	0.046284296469247296	-0.9958427230565465	N/A	0	0	0	4.1	4.4	4.8	4.43333
ENSMUSG00000065634	Gm24252	-1	-7.989699363708496	0.0013304000014629398	0.001663975368398662	-4.099999904632568	0.05831456582585694	-0.9700688877997196	N/A	0	0	0	3.1	4.4	4.8	4.1
ENSMUSG00000086234	Usp46os2	-1	-10.816649436950684	0.00041441038649270246	0.0010966856518852932	-3.8999998569488525	0.06698584805053322	-0.9833321528442168	N/A	0	0	0	4.1	4.4	3.2	3.9
ENSMUSG00000103967	RP23-46B12.7	-1	-8.372702598571777	0.001112951546062559	0.001578744360548413	-3.2666664123535156	0.10390475533380761	-0.9726358304751956	N/A	0	0.8	0	4.1	3.3	3.2	3.26667
ENSMUSG00000037358	4930578C19Rik	-1	50.000030517578125	9.574430312993392e-07	7.54070873127853e-05	1.6666667461395264	3.1748022788247865	0.999200959696012	N/A	1.7	1.6	1.7	0	0	0	-1.66667
ENSMUSG00000063442	Gm7117	-1	50.000030517578125	9.574430312993392e-07	7.54070873127853e-05	1.6666667461395264	3.1748022788247865	0.999200959696012	N/A	1.7	1.6	1.7	0	0	0	-1.66667
ENSMUSG00000083572	Gm11849	-1	50.000030517578125	9.574430312993392e-07	7.54070873127853e-05	1.6666667461395264	3.1748022788247865	0.999200959696012	N/A	1.7	1.6	1.7	0	0	0	-1.66667
ENSMUSG00000103747	RP23-412L18.3	-1	50.000030517578125	9.574430312993392e-07	7.54070873127853e-05	1.6666667461395264	3.1748022788247865	0.999200959696012	N/A	1.7	1.6	1.7	0	0	0	-1.66667
ENSMUSG00000025777	Gdap1	-1	9.065023422241211	0.0008208023976562785	0.0014202372591269124	3.0666663646698	8.378351228739005	0.9765155589802164	N/A	3.5	2.4	3.3	0	0	0	-3.06667
ENSMUSG00000099760	Gm28800	-1	7.666001319885254	0.001556494126582317	0.001777325086497024	4.433333396911621	21.605600090830606	0.9676119211858003	N/A	5.2	4.8	3.3	0	0	0	-4.43333
ENSMUSG00000026051	1500015O10Rik	-1	8.006077766418457	0.0013200782840167935	0.0016624795505572362	5.133333206176758	35.09839625671766	0.9701858088319489	N/A	6.1	4.8	6.6	1	1.1	0	-5.13333
ENSMUSG00000085563	2210411M09Rik	-1	8.260344505310059	0.0011718564329788327	0.0015893672146827327	5.500000476837158	45.25484895349375	0.9719176260498593	N/A	4.3	5.6	6.6	0	0	0	-5.5
ENSMUSG00000085771	C230066G23Rik	-1	8.260344505310059	0.0011718564329788327	0.0015893672146827327	5.500000476837158	45.25484895349375	0.9719176260498593	N/A	4.3	5.6	6.6	0	0	0	-5.5
ENSMUSG00000104168	RP23-410B24.2	-1	10.06584358215332	0.0005479010179801675	0.0012529747140404368	6.933333396911621	122.21973068664806	0.9808266636793354	N/A	6.1	6.4	8.3	0	0	0	-6.93333
ENSMUSG00000077493	Snord91a	-1	13.162458419799805	0.00019243040710174934	0.0008290057437262231	7.6999993324279785	207.93651724961092	0.9886521349342562	N/A	8.7	7.1	8.3	1	0	0	-7.7
ENSMUSG00000079662	Ntn3	-1	8.421440124511719	0.0010885429517578384	0.0015683988697014206	13.166666984558105	9195.211125874055	0.9729389410052682	N/A	15.6	11.1	14.9	2.1	0	0	-13.1667
ENSMUSG00000045441	Gprin3	-1	14.700525283813477	0.00012460619439425208	0.0007345055976208581	13.266667366027832	9855.185872985614	0.9908717838309119	N/A	14.7	13.5	11.6	0	0	0	-13.2667
ENSMUSG00000030255	Sspn	-1	7.309152126312256	0.0018635556879996267	0.0019122124676980191	14.600001335144043	24833.523207912785	0.9645425629618642	N/A	11.3	14.3	18.2	0	0	0	-14.6
ENSMUSG00000034917	Tjp3	-1	9.34963607788086	0.0007287131247633948	0.00139856815127489	15.666666030883789	52015.934747928935	0.977877209806403	N/A	14.7	16.7	19.9	2.1	2.2	0	-15.6667
ENSMUSG00000036553	Sh3tc1	-1	9.814475059509277	0.000604237068048713	0.0013017992285832653	17.36666488647461	169000.13653246258	0.9798618014465761	N/A	18.2	19.1	19.9	5.1	0	0	-17.3667
ENSMUSG00000041750	Cd1d2	-1	10.970590591430664	0.00039223799789534034	0.0010864047922793925	18.200000762939453	301124.54081579007	0.9837854075695692	N/A	18.2	15.9	21.5	1	0	0	-18.2
ENSMUSG00000102732	RP23-346I1.2	-1	8.852631568908691	0.0008990664624083154	0.0014823407760881221	18.366666793823242	338000.7199263662	0.9754168808941549	N/A	20.8	18.3	21.5	0	5.5	0	-18.3667
ENSMUSG00000042797	Aqp11	-1	17.168270111083984	6.752825210920207e-05	0.0006150741893668354	19.66666603088379	832254.955966863	0.9932828681649829	N/A	19.1	22.2	21.5	0	2.2	1.6	-19.6667
ENSMUSG00000073430	Gm10505	-1	16.532672882080078	7.838984924539978e-05	0.0006368081888571786	20.23333168029785	1232649.909012008	0.9927621628021049	N/A	22.5	18.3	19.9	0	0	0	-20.2333
ENSMUSG00000031816	Mthfsd	-1	8.092296600341797	0.0012673475226222257	0.0016368780727250708	20.700000762939453	1703417.6383402438	0.9707903160334792	N/A	45	38.1	41.4	22.6	17.6	22.2	-20.7
ENSMUSG00000029510	Gpc2	-1	9.657583236694336	0.0006430659661182464	0.0013181338834317017	21.633333206176758	3252986.0528567214	0.9792225960215034	N/A	22.5	27.8	28.1	2.1	6.6	4.8	-21.6333
ENSMUSG00000049811	Fam161a	-1	8.44290542602539	0.0010780032266190758	0.001558887514646828	22.066667556762695	4392672.638658698	0.9730708653616559	N/A	21.6	27.8	19.9	3.1	0	0	-22.0667
ENSMUSG00000042616	Oscp1	-1	11.282246589660645	0.0003516889174045757	0.0010597139834022812	22.633333206176758	6505972.105713443	0.984648608927558	N/A	25.1	27	21.5	4.1	0	1.6	-22.6333
ENSMUSG00000044628	Rnf208	-1	10.23857307434082	0.0005129403315351798	0.0012120169052617959	22.69999885559082	6813661.545194831	0.9814503966349241	N/A	21.6	26.2	26.5	5.1	1.1	0	-22.7
ENSMUSG00000046550	Spin2c	-1	9.070537567138672	0.0008188854463408328	0.0014202372591269124	24.53333282470703	24281140.04630497	0.9765431070471418	N/A	26.8	30.2	21.5	0	3.3	1.6	-24.5333
ENSMUSG00000026688	Mgst3	-1	10.729592323303223	0.0004276401289036284	0.001101196629488838	25.299999237060547	41310329.65364212	0.9830674374734206	N/A	25.1	27.8	31.4	5.1	3.3	0	-25.3
ENSMUSG00000021071	Trim9	-1	20.158897399902344	3.574316091828954e-05	0.00048152835004105636	25.666667938232422	53264387.601258814	0.9951145479206829	N/A	25.1	23.8	28.1	0	0	0	-25.6667
ENSMUSG00000034949	Zfr2	-1	7.774139881134033	0.001476021118092122	0.0017366543770581612	25.83333396911621	59787227.26114805	0.9684648188328704	N/A	31.2	28.6	33.1	1	3.3	11.1	-25.8333
ENSMUSG00000023274	Cd4	-1	14.080692291259766	0.00014763572279603244	0.0007622961340557932	26.199996948242188	77087678.61744528	0.990062650117494	N/A	34.6	29.4	33.1	8.2	5.5	4.8	-26.2
ENSMUSG00000028950	Tas1r1	-1	10.40656852722168	0.000481557585979398	0.0011837712416150619	30.46666717529297	1483818179.469984	0.9820285460692084	N/A	40.7	32.6	31.4	4.1	4.4	4.8	-30.4667
ENSMUSG00000025038	Efhc2	-1	7.410682678222656	0.0017691106867004187	0.0018799866931904997	30.83333396911621	1913191272.3567376	0.9654580694225363	N/A	42.4	33.4	33.1	3.1	2.2	11.1	-30.8333
ENSMUSG00000032064	Dixdc1	-1	12.804576873779297	0.00021440487864481187	0.000835471236419808	32.13333511352539	4710833230.083195	0.9880204488336932	N/A	37.2	38.9	31.4	5.1	4.4	1.6	-32.1333
ENSMUSG00000000489	Pdgfb	-1	8.210988998413086	0.0011989494109357131	0.001610315777083732	33.5	12148001999.9042	0.9715933028158518	N/A	42.4	38.1	39.7	2.1	3.3	14.3	-33.5
ENSMUSG00000003190	Bcl2l12	-1	7.469120979309082	0.0017174278120746505	0.0018497044491157535	34.26667022705078	20667863750.509975	0.9659692972077008	N/A	53.7	43.7	51.3	16.5	8.8	20.6	-34.2667
ENSMUSG00000033187	BC016579	-1	9.097610473632812	0.0008095538881393704	0.0014202372591269124	34.63333511352539	26648496976.246033	0.9766776679287499	N/A	40.7	27.8	36.4	1	0	0	-34.6333
ENSMUSG00000074782	4833422C13Rik	-1	8.87439250946045	0.000890634214636557	0.0014807519528718767	36.46666717529297	94964363486.07898	0.9755329107450957	N/A	47.6	52.4	57.9	16.5	20.9	11.1	-36.4667
ENSMUSG00000070780	Rbm47	-1	11.533432006835938	0.0003227444134068516	0.0010084285151503458	40.20000076293945	1263007866041.8315	0.985295485074263	N/A	51.1	42.1	48	6.2	3.3	11.1	-40.2
ENSMUSG00000040734	Ppp1r13l	-1	16.57634735107422	7.757677867974318e-05	0.0006368081888571786	40.233333587646484	1292528819808.9229	0.9927998419010977	N/A	37.2	45.3	43	2.1	1.1	1.6	-40.2333
ENSMUSG00000054850	6330419J24Rik	-1	7.231818675994873	0.001939696009319502	0.0019571487588516145	40.70000076293945	1786162853540.2595	0.9638210595185183	N/A	59.7	45.3	41.4	8.2	6.6	9.5	-40.7
ENSMUSG00000040811	Eml2	-1	13.645872116088867	0.00016701493974170673	0.0008048799073428014	40.866668701171875	2004901782282.9153	0.9894294275849437	N/A	77.9	69.1	74.5	29.9	34.1	34.9	-40.8667
ENSMUSG00000027955	Fam198b	-1	8.847868919372559	0.000900925144925036	0.0014823407760881221	41.03333282470703	2250422194232.687	0.9753913776284237	N/A	37.2	51.6	39.7	1	4.4	0	-41.0333
ENSMUSG00000028969	Cdk5	-1	7.744937419891357	0.0014972351524478985	0.0017393615570292292	44.10000228881836	18854868063404.45	0.9682377938574388	N/A	53.7	61.9	44.7	14.4	8.8	4.8	-44.1
ENSMUSG00000020135	Apc2	-1	8.695951461791992	0.0009627938211435723	0.0015199973163192715	44.30000305175781	21658567381801.49	0.9745568717730211	N/A	59.7	47.7	43	4.1	5.5	7.9	-44.3
ENSMUSG00000094840	A630081J09Rik	-1	7.95879602432251	0.0013501487575070122	0.0016788292859380197	48.46666717529297	388974032838979.5	0.9698464247869201	N/A	65.8	55.6	57.9	21.6	4.4	7.9	-48.4667
ENSMUSG00000043987	Cep164	-1	8.916828155517578	0.0008744707628250073	0.0014657638700407713	48.70000076293945	457257690506306.44	0.9757568569992605	N/A	57.2	67.5	54.6	11.3	4.4	17.5	-48.7
ENSMUSG00000022615	Tymp	-1	8.688619613647461	0.0009659108803380527	0.0015199973163192715	49.70000457763672	914517799128594.8	0.9745155417553403	N/A	48.5	63.5	62.9	14.4	6.6	4.8	-49.7
ENSMUSG00000027831	Veph1	-1	8.995108604431152	0.0008455971702943215	0.0014421288364693465	49.833335876464844	1003064551925382.1	0.9761620738881318	N/A	44.2	55.6	61.2	8.2	3.3	0	-49.8333
ENSMUSG00000033192	Lpcat2	-1	7.619461536407471	0.0015927930880129486	0.0017877006632566386	53.833335876464844	1.6049e+16	0.9672343524873661	N/A	68.4	46.9	66.2	7.2	3.3	9.5	-53.8333
ENSMUSG00000097157	Gm26512	-1	8.442408561706543	0.001078245760423949	0.001558887514646828	55.69999313354492	5.85287e+16	0.9730678224332248	N/A	49.4	59.6	71.2	4.1	1.1	7.9	-55.7
ENSMUSG00000034748	Sirt6	-1	8.570996284484863	0.0010176698939559751	0.0015472165600095916	57.866668701171875	2.62786e+17	0.973838673631811	N/A	99.6	121.5	115.9	54.6	51.7	57.1	-57.8667
ENSMUSG00000031834	Pik3r2	-1	7.2367048263549805	0.0019347728789163787	0.001955404343265013	58.83333206176758	5.13568e+17	0.9638672832219528	N/A	78.8	79.4	61.2	20.6	3.3	19	-58.8333
ENSMUSG00000002289	Angptl4	-1	19.243488311767578	4.2977158318041116e-05	0.0005312973339896967	58.86666488647461	5.25572e+17	0.9946425101946675	N/A	65.8	74.7	69.5	10.3	8.8	14.3	-58.8667
ENSMUSG00000019055	Plod1	-1	8.285584449768066	0.001158294271726494	0.0015893672146827327	60.5666618347168	1.70758e+18	0.9720813699175777	N/A	79.7	103.2	92.7	29.9	27.5	36.5	-60.5667
ENSMUSG00000041707	1810011H11Rik	-1	7.880471229553223	0.0014018507316259604	0.001712190853781498	60.80000305175781	2.00736e+18	0.9692715306975174	N/A	52	77.8	61.2	3.1	5.5	0	-60.8
ENSMUSG00000096883	Shisa8	-1	27.784610748291016	9.981430888895565e-06	0.0002746503402654166	63.06666564941406	9.65958e+18	0.9974192992368174	N/A	61.5	67.5	64.6	0	4.4	0	-63.0667
ENSMUSG00000028860	Sytl1	-1	7.911043643951416	0.0013813834313419458	0.0017003175569042998	63.70000457763672	1.49835e+19	0.9694978387674411	N/A	82.3	54.8	64.6	4.1	3.3	3.2	-63.7
ENSMUSG00000014164	Klhl3	-1	10.108918190002441	0.0005389125266205435	0.0012424118519116854	64	1.84467e+19	0.9809850917121257	N/A	62.3	76.2	54.6	0	1.1	0	-64
ENSMUSG00000103715	RP23-58N8.6	-1	10.616365432739258	0.00044564201851885783	0.0011347243038704051	64.83332824707031	3.28682e+19	0.9827136906645167	N/A	94.4	82.6	102.6	27.8	31.9	25.4	-64.8333
ENSMUSG00000022428	Cby1	-1	8.483226776123047	0.0010585444515067534	0.0015522011476212976	65.43333435058594	4.98192e+19	0.973316118380043	N/A	90.9	68.3	67.9	8.2	9.9	12.7	-65.4333
ENSMUSG00000040795	Iqcc	-1	8.785491943359375	0.0009257139152600074	0.0014977949163124777	65.76667022705078	6.27683e+19	0.9750537087404162	N/A	124.7	102.5	120.8	54.6	51.7	44.4	-65.7667
ENSMUSG00000052730	Gm5111	-1	16.747631072998047	7.448778550114802e-05	0.0006353808103247927	65.89999389648438	6.88454e+19	0.9929448187654712	N/A	69.3	80.2	69.5	4.1	7.7	9.5	-65.9
ENSMUSG00000043391	2510009E07Rik	-1	7.450901985168457	0.00173333817409987	0.001860885156926725	68.19999694824219	3.39035e+20	0.965811117605814	N/A	168.9	158	175.5	106	107.7	84.1	-68.2
ENSMUSG00000024143	Rhoq	-1	10.8587646484375	0.00040819294991717436	0.0010923091520302786	68.46666717529297	4.07869e+20	0.9834580089024091	N/A	172.3	171.5	190.3	107.1	112.1	109.5	-68.4667
ENSMUSG00000022791	Tnk2	-1	8.572637557983398	0.0010169243493970417	0.0015472165600095916	69.16667175292969	6.62586980369086e+20	0.9738483006055816	N/A	102.2	81.8	94.3	14.4	23.1	33.3	-69.1667
ENSMUSG00000073599	Ecscr	-1	10.943021774291992	0.0003960983474781842	0.0010864047922793925	69.46666717529297	8.15738e+20	0.9837055941650169	N/A	86.6	73.9	86.1	18.5	16.5	3.2	-69.4667
ENSMUSG00000033871	Ppargc1b	-1	7.302942752838135	0.0018695313993939066	0.0019122124676980191	69.46666717529297	8.15738e+20	0.9644854169325134	N/A	97.9	86.6	66.2	16.5	9.9	15.9	-69.4667
ENSMUSG00000020601	Trib2	-1	7.6353068351745605	0.0015803181190089598	0.001785984501537714	72.16665649414062	5.30063977998045e+21	0.967363628126668	N/A	79.7	99.3	67.9	6.2	9.9	14.3	-72.1667
ENSMUSG00000027253	Lrp4	-1	7.505203723907471	0.0016864463630598845	0.0018370890692902824	72.16666412353516	5.30066781139245e+21	0.9662794044512405	N/A	64.1	91.3	91	16.5	5.5	7.9	-72.1667
ENSMUSG00000073236	2500004C02Rik	-1	9.64647102355957	0.0006459319616347612	0.0013181338834317017	73.36666870117188	1.2177775430392175e+22	0.9791761852654796	N/A	107.4	127.1	115.9	35	42.9	52.4	-73.3667
ENSMUSG00000031139	Mcf2	-1	23.226327896118164	2.0364840412926713e-05	0.00041401181150859127	76.26666259765625	9.089774536469362e+22	0.9963130953406467	N/A	81.4	82.6	72.8	1	2.2	4.8	-76.2667
ENSMUSG00000001300	Efnb2	-1	10.770563125610352	0.0004213495532309199	0.001099517977546699	77.0666732788086	1.5826333857496206e+23	0.9831927907802216	N/A	94.4	77	89.4	9.3	18.7	1.6	-77.0667
ENSMUSG00000041954	Tnfrsf18	-1	14.688810348510742	0.0001249981385359878	0.0007345055976208581	77.83333587646484	2.6925809039352563e+23	0.9908574169118824	N/A	94.4	93.7	99.3	26.8	17.6	9.5	-77.8333
ENSMUSG00000026785	Pkn3	-1	12.362358093261719	0.00024605645290231166	0.0008873890762888999	80.10000610351562	1.2957000932600085e+24	0.9871647956896972	N/A	85.7	79.4	99.3	13.4	4.4	6.3	-80.1
ENSMUSG00000037148	Arhgap10	-1	11.498126983642578	0.00032662878747177987	0.0010168407142825849	81.06668090820312	2.5322268083220716e+24	0.9852070428792535	N/A	135.1	132.6	150.6	55.6	52.8	66.7	-81.0667
ENSMUSG00000096687	AA474331	-1	9.148238182067871	0.000792454602921096	0.0014200919669993591	81.36666870117188	3.1175105101803967e+24	0.9769262514205739	N/A	123	106.4	96	35	20.9	25.4	-81.3667
ENSMUSG00000028469	Npr2	-1	14.232548713684082	0.00014153404296482998	0.0007622961340557932	84.03333282470703	1.9794922959712155e+25	0.9902705068769984	N/A	150.7	152.5	165.5	67.9	69.3	79.4	-84.0333
ENSMUSG00000086938	4930481A15Rik	-1	9.084778785705566	0.0008139602163900522	0.0014202372591269124	85.23333740234375	4.547693517922306e+25	0.9766140334233077	N/A	147.2	143	119.2	51.5	45.1	57.1	-85.2333
ENSMUSG00000002058	Unc119	-1	9.288817405700684	0.0007472689755315088	0.0014099092637523	87.0999984741211	1.658487348782071e+26	0.9775962576843579	N/A	111.7	120.7	104.3	16.5	17.6	41.3	-87.1
ENSMUSG00000018347	Zkscan6	-1	10.298873901367188	0.000501391307729813	0.0012056367923798026	87.26667022705078	1.861595669706818e+26	0.9816610586549483	N/A	142	143	160.6	52.5	72.6	58.7	-87.2667
ENSMUSG00000074497	A430078G23Rik	-1	13.370804786682129	0.0001809244636319423	0.0008283529295680092	89.4000015258789	8.16736701277973e+26	0.9889972590920656	N/A	117.8	110.4	99.3	17.5	27.5	14.3	-89.4
ENSMUSG00000004698	Hdac9	-1	8.040872573852539	0.0012984773283556527	0.001655453954227175	90.43334197998047	1.671662284317639e+27	0.9704319708199135	N/A	144.6	122.3	157.2	47.4	45.1	60.3	-90.4333
ENSMUSG00000031951	Tmem231	-1	14.789308547973633	0.00012168503293001735	0.0007345055976208581	90.83333587646484	2.205762276503762e+27	0.9909795779907038	N/A	96.1	100.1	107.6	4.1	6.6	20.6	-90.8333
ENSMUSG00000031216	Stard8	-1	7.328320503234863	0.001845256820270228	0.0018993038181368482	94.43333435058594	2.6746455105608658e+28	0.9647181212221309	N/A	193.1	165.2	168.8	87.5	62.7	93.6	-94.4333
ENSMUSG00000005107	Slc2a9	-1	10.412997245788574	0.0004804047382990417	0.0011837712416150619	94.53333282470703	2.8666110480133625e+28	0.9820501357455326	N/A	108.2	135	125.8	22.6	37.4	25.4	-94.5333
ENSMUSG00000007570	Fance	-1	9.69095230102539	0.0006345539651270338	0.0013181338834317017	95.46665954589844	5.474293891971778e+28	0.9793610446536312	N/A	123.8	153.3	135.7	51.5	35.2	39.7	-95.4667
ENSMUSG00000019822	Smpd2	-1	15.322668075561523	0.00010582334867390497	0.000700881583908515	98.26667022705078	3.8125479315595636e+29	0.9915888613074844	N/A	141.1	124.7	132.4	31.9	42.9	28.6	-98.2667
ENSMUSG00000051397	Tacstd2	-1	7.924592971801758	0.0013724308448806518	0.0016960290511795993	100.79999542236328	2.2071008850934944e+30	0.9695973493297467	N/A	150.7	125.5	130.8	38.1	50.6	15.9	-100.8
ENSMUSG00000008734	Gprc5b	-1	8.542984962463379	0.001030498993424839	0.0015472165600095916	102.49999237060547	7.170876762972752e+30	0.9736735598418323	N/A	157.6	141.4	158.9	71	42.9	36.5	-102.5
ENSMUSG00000013622	Atraid	-1	9.321226119995117	0.0007373090266276372	0.0014011772154743237	103.33333587646484	1.277713992418334e+31	0.9777466241632757	N/A	195.7	224	193.7	98.8	93.5	111.1	-103.333
ENSMUSG00000078484	Klhl17	-1	7.747409343719482	0.0014954248875998816	0.0017393615570292292	105.59999084472656	6.148437831185914e+31	0.9682571043139607	N/A	122.1	165.2	139	36	27.5	46	-105.6
ENSMUSG00000032737	Inppl1	-1	16.859153747558594	7.255875324142192e-05	0.0006353808103247927	107.73333740234375	2.6975288061851333e+32	0.993036880162555	N/A	153.3	154.9	139	48.4	40.7	34.9	-107.733
ENSMUSG00000039989	Cbx4	-1	9.283696174621582	0.0007488580836231946	0.0014099092637523	108.73334503173828	5.395086143092778e+32	0.9775723589430332	N/A	215.6	199.3	230.1	121.5	98.9	98.4	-108.733
ENSMUSG00000021892	Sh3bp5	-1	8.728606224060059	0.0009490614361753519	0.0015103533676447296	109.0333251953125	6.642038838826578e+32	0.9747397483408006	N/A	229.5	253.4	259.9	149.3	122	144.4	-109.033
ENSMUSG00000028463	Car9	-1	8.566534996032715	0.0010196998481899935	0.0015472165600095916	110.36666870117188	1.673700710770135e+33	0.9738124791935446	N/A	153.3	130.2	124.1	22.6	11	42.9	-110.367
ENSMUSG00000027669	Gnb4	-1	8.236955642700195	0.0011845998678132678	0.0015988349481720213	110.93333435058594	2.4789122780859517e+33	0.9717646202089036	N/A	554.2	559.1	567.7	424.2	457.4	466.6	-110.933
ENSMUSG00000070737	Gm12942	-1	9.154754638671875	0.0007902863667319263	0.0014200919669993591	111.80000305175781	4.5201665165746145e+33	0.9769579618229163	N/A	168	153.3	170.5	71	33	52.4	-111.8
ENSMUSG00000020053	Igf1	-1	9.771639823913574	0.0006145424714234694	0.0013017992285832653	112.33332061767578	6.541826450621879e+33	0.9796902119131302	N/A	125.6	139	163.9	25.7	34.1	31.7	-112.333
ENSMUSG00000033900	Map9	-1	11.696627616882324	0.0003055179952951395	0.0009909005702918403	112.5333480834961	7.514728345459088e+33	0.9856942467463967	N/A	298.7	298.6	321.1	186.3	205.6	188.9	-112.533
ENSMUSG00000020101	4632428N05Rik	-1	9.248173713684082	0.0007599967982314485	0.0014099092637523	115.23334503173828	4.883074555989094e+34	0.9774055443448461	N/A	147.2	150.1	155.6	56.6	36.3	14.3	-115.233
ENSMUSG00000025779	Ly96	-1	11.73224925994873	0.00030191115127631014	0.0009829397406056967	117.63333892822266	2.5772912986076512e+35	0.98577914412766	N/A	127.3	135	157.2	30.9	19.8	15.9	-117.633
ENSMUSG00000028048	Gba	-1	8.516434669494629	0.0010428443921224704	0.0015505476617683471	118.0666732788086	3.480247620276415e+35	0.9735156304000618	N/A	280.6	285.1	322.8	170.9	182.5	180.9	-118.067
ENSMUSG00000056069	Fam105a	-1	7.812994480133057	0.0014483683322039748	0.0017291645831814491	119.43334197998047	8.974668551376141e+35	0.9687631861010341	N/A	173.2	132.6	147.3	32.9	14.3	47.6	-119.433
ENSMUSG00000036611	Eepd1	-1	8.170648574829102	0.0012216715633493057	0.001610315777083732	121.26667022705078	3.198197007906401e+36	0.9713240893596838	N/A	167.1	127.1	167.2	20.6	34.1	42.9	-121.267
ENSMUSG00000074063	Osgin1	-1	7.728311061859131	0.001509481800730744	0.0017470664532202506	121.26665496826172	3.198163182077608e+36	0.9681074585729429	N/A	115.2	160.4	112.6	5.1	6.6	12.7	-121.267
ENSMUSG00000027947	Il6ra	-1	8.506951332092285	0.001047298335479614	0.0015505476617683471	121.9333267211914	5.076785497918261e+36	0.9734588805889995	N/A	149.8	196.2	170.5	45.3	45.1	60.3	-121.933
ENSMUSG00000044220	Nkx2-3	-1	8.529427528381348	0.0010367801948068917	0.0015488152472334126	122	5.316911983139664e+36	0.9735930906515388	N/A	177.5	218.4	195.3	89.6	73.7	61.9	-122
ENSMUSG00000044060	A830010M20Rik	-1	8.198925018310547	0.0012056893266527806	0.001610315777083732	122.5333251953125	7.694959745169319e+36	0.9715131863171063	N/A	260.6	245.4	228.4	142.1	123.1	101.6	-122.533
ENSMUSG00000023571	Fam132a	-1	9.47232723236084	0.0006929880760252655	0.0013697626664806047	125.13333892822266	4.665395595106697e+37	0.9784283033872867	N/A	174.1	143	158.9	52.5	27.5	20.6	-125.133
ENSMUSG00000040592	Cd79b	-1	8.282780647277832	0.0011597912078816115	0.0015893672146827327	125.66666412353516	6.752045437930522e+37	0.9720632500854921	N/A	194.8	166	153.9	41.2	33	63.5	-125.667
ENSMUSG00000032589	Bsn	-1	8.924219131469727	0.0008716928874210347	0.0014657638700407713	126.26666259765625	1.023417630383131e+38	0.9757955508143472	N/A	175.8	128.7	153.9	19.6	33	27	-126.267
ENSMUSG00000036599	Chst12	-1	11.046792984008789	0.0003818083712502102	0.001079059851536053	128	3.402823669209385e+38	0.9840030166788878	N/A	212.2	183.5	203.6	60.7	85.8	61.9	-130.3
ENSMUSG00000056870	Gulp1	-1	8.075839042663574	0.001277208699348327	0.0016432262753305023	128	3.402823669209385e+38	0.9706763340405206	N/A	144.6	196.2	188.7	46.3	48.4	42.9	-130.633
ENSMUSG00000061371	Zfp873	-1	8.604912757873535	0.00100239996166437	0.0015378546174455174	128	3.402823669209385e+38	0.9740365519747032	N/A	221.7	206.5	258.2	88.5	92.4	100	-135.167
ENSMUSG00000040009	Gnaz	-1	9.899452209472656	0.0005844203746131421	0.001284821081301573	128	3.402823669209385e+38	0.9801958929120191	N/A	158.5	125.5	160.6	1	11	27	-135.2
ENSMUSG00000048965	Mrgpre	-1	30.681684494018555	6.723030205043467e-06	0.00021557656157563139	128	3.402823669209385e+38	0.9978821741294496	N/A	168.9	158	168.8	22.6	30.8	30.2	-137.367
ENSMUSG00000031626	Sorbs2	-1	8.750314712524414	0.0009400664904108936	0.0015044591300572086	128	3.402823669209385e+38	0.9748602473857809	N/A	164.5	113.6	157.2	4.1	8.8	1.6	-140.267
ENSMUSG00000039126	Prune2	-1	12.41580867767334	0.0002419350504654767	0.0008819256326797079	128	3.402823669209385e+38	0.9872729737833879	N/A	146.3	171.5	173.8	36	15.4	12.7	-142.5
ENSMUSG00000057729	Prtn3	-1	10.631269454956055	0.000443219316813599	0.0011319343629999999	128	3.402823669209385e+38	0.9827608789729828	N/A	191.4	234.3	211.9	59.7	78.1	69.8	-143.333
ENSMUSG00000007480	Mc5r	-1	14.13696575164795	0.00014533710255916442	0.0007622961340557932	128	3.402823669209385e+38	0.9901404418369029	N/A	144.6	177.9	168.8	13.4	19.8	22.2	-145.3
ENSMUSG00000028082	Sh3d19	-1	8.191469192504883	0.0012098782111451764	0.001610315777083732	128	3.402823669209385e+38	0.9714635052977243	N/A	178.4	200.9	233.4	56.6	71.5	42.9	-147.233
ENSMUSG00000037455	Slc18b1	-1	8.161355972290039	0.0012269810517615725	0.001610315777083732	128	3.402823669209385e+38	0.9712615404602793	N/A	172.3	209.7	183.7	61.8	11	41.3	-150.533
ENSMUSG00000036918	Ttc7	-1	7.797264099121094	0.001459485787793668	0.0017293366929305456	128	3.402823669209385e+38	0.9686428954717843	N/A	479.7	466.2	478.4	293.4	358.4	319	-151.167
ENSMUSG00000029344	Tpst2	-1	7.302851676940918	0.0018696192239861056	0.0019122124676980191	128	3.402823669209385e+38	0.9644845777347557	N/A	357.6	311.3	360.8	163.7	203.4	204.7	-152.633
ENSMUSG00000033712	Ccar2	-1	9.353626251220703	0.0007275158105499157	0.00139856815127489	128	3.402823669209385e+38	0.9778954594680153	N/A	433.8	451.1	417.1	273.9	306.7	263.4	-152.667
ENSMUSG00000072949	Acot1	-1	8.265186309814453	0.001169239611707559	0.0015893672146827327	128	3.402823669209385e+38	0.9719491470907163	N/A	166.3	218.4	218.5	47.4	29.7	55.5	-156.867
ENSMUSG00000026489	Adck3	-1	7.34440279006958	0.0018300749698811508	0.0018993038181368482	128	3.402823669209385e+38	0.9648644287728839	N/A	271	245.4	246.6	134.9	69.3	84.1	-158.233
ENSMUSG00000038150	Ormdl3	-1	7.405057907104492	0.0017741859739065682	0.0018799866931904997	128	3.402823669209385e+38	0.9654082668808027	N/A	341.2	353.4	304.6	164.7	204.5	152.4	-159.2
ENSMUSG00000014778	Fhod1	-1	11.18096923828125	0.00036426839486933954	0.0010727219454516343	128	3.402823669209385e+38	0.9843757567353205	N/A	161.1	206.5	198.6	32.9	30.8	23.8	-159.567
ENSMUSG00000035944	Ttc38	-1	16.46363639831543	7.969687080665643e-05	0.0006368081888571786	128	3.402823669209385e+38	0.9927019993820306	N/A	177.5	192.2	160.6	10.3	19.8	20.6	-159.867
ENSMUSG00000073889	Il11ra1	-1	8.535639762878418	0.0010338961772631502	0.0015472165600095916	128	3.402823669209385e+38	0.9736300080483555	N/A	225.1	257.3	289.7	101.9	94.6	90.5	-161.7
ENSMUSG00000037971	1110032A03Rik	-1	9.12524127960205	0.0008001656187688946	0.0014202372591269124	128	3.402823669209385e+38	0.9768138252767772	N/A	389.7	350.2	345.9	219.3	181.4	200	-161.7
ENSMUSG00000047361	Gm973	-1	13.186026573181152	0.00019108401504172964	0.0008283529295680092	128	3.402823669209385e+38	0.9886919792214478	N/A	202.6	166	182.1	23.7	30.8	9.5	-162.233
ENSMUSG00000074093	Svip	-1	7.339603900909424	0.0018345889718939879	0.0018993038181368482	128	3.402823669209385e+38	0.9648208648939139	N/A	246.8	189.8	183.7	36	62.7	33.3	-162.767
ENSMUSG00000035164	Zc3h12c	-1	7.647999286651611	0.0015704124003815291	0.001781422979175176	128	3.402823669209385e+38	0.9674666389317109	N/A	504.8	533.7	501.5	326.4	337.5	387.2	-162.967
ENSMUSG00000027953	Slc50a1	-1	8.260979652404785	0.001171512745911009	0.0015893672146827327	128	3.402823669209385e+38	0.9719217639583935	N/A	321.3	339.1	281.4	127.7	148.4	165.1	-166.867
ENSMUSG00000068874	Selenbp1	-1	11.857147216796875	0.00028967593527183793	0.0009577270263057277	128	3.402823669209385e+38	0.9860709613106647	N/A	245.9	228.7	198.6	61.8	56.1	50.8	-168.167
ENSMUSG00000032322	Pstpip1	-1	10.792436599731445	0.0004180382268420676	0.0010971895615270266	128	3.402823669209385e+38	0.9832591499783413	N/A	266.7	239.1	215.2	77.2	73.7	60.3	-169.933
ENSMUSG00000039115	Itga9	-1	9.988720893859863	0.0005644644494224449	0.0012737782416860992	128	3.402823669209385e+38	0.980538067645632	N/A	188.8	230.3	223.5	62.8	23.1	39.7	-172.333
ENSMUSG00000032377	Plscr4	-1	7.926995277404785	0.0013708510438017502	0.0016960290511795993	128	3.402823669209385e+38	0.9696149425760506	N/A	334.3	312.1	309.5	104	167.1	163.5	-173.767
ENSMUSG00000079056	Kcnip3	-1	8.097428321838379	0.0012642919406696419	0.001636481070396365	128	3.402823669209385e+38	0.9708257234957298	N/A	211.3	170	243.3	41.2	25.3	30.2	-175.967
ENSMUSG00000027901	Dennd2d	-1	7.7941131591796875	0.0014617253875766978	0.0017293366929305456	128	3.402823669209385e+38	0.9686187179640503	N/A	585.4	557.5	587.6	383	377.1	441.2	-176.4
ENSMUSG00000033460	Armcx1	-1	14.253084182739258	0.00014073321894686184	0.0007622961340557932	128	3.402823669209385e+38	0.9902981162875018	N/A	272.8	293.1	314.5	121.5	109.9	114.3	-178.233
ENSMUSG00000020589	Fam49a	-1	10.769552230834961	0.00042150337474533475	0.001099517977546699	128	3.402823669209385e+38	0.9831897145001232	N/A	572.4	574.2	524.7	367.5	380.4	380.9	-180.833
ENSMUSG00000029521	Chek2	-1	8.99071979522705	0.0008471844026121544	0.0014421288364693465	128	3.402823669209385e+38	0.976139621827735	N/A	264.1	281.9	284.7	109.1	57.2	119	-181.8
ENSMUSG00000021482	Aaed1	-1	7.4822893142700195	0.0017060403418195395	0.001844426377150909	128	3.402823669209385e+38	0.9660829556375949	N/A	226.9	277.2	225.1	91.6	30.8	55.5	-183.767
ENSMUSG00000022075	Rhobtb2	-1	14.759544372558594	0.00012265473491260604	0.0007345055976208581	128	3.402823669209385e+38	0.9909436532755218	N/A	232.1	243.8	268.1	49.4	67.1	71.4	-185.367
ENSMUSG00000040016	Ptger3	-1	13.843863487243652	0.0001578207346940863	0.0007875869180862861	128	3.402823669209385e+38	0.9897250100445522	N/A	310	284.3	317.8	131.8	120.9	101.6	-185.933
ENSMUSG00000030322	Mbd4	-1	7.333080291748047	0.0018407473784908459	0.0018993038181368482	128	3.402823669209385e+38	0.9647615164466632	N/A	318.7	279.6	355.9	156.5	117.6	117.4	-187.567
ENSMUSG00000033350	Chst2	-1	14.542332649230957	0.00013003098182021256	0.000744405553641888	128	3.402823669209385e+38	0.9906748931603117	N/A	224.3	215.2	182.1	21.6	13.2	17.5	-189.767
ENSMUSG00000001588	Acap1	-1	7.657674312591553	0.0015629131181454886	0.001779926421599602	128	3.402823669209385e+38	0.9675448387544561	N/A	512.6	478.1	534.6	346.9	283.7	325.3	-189.8
ENSMUSG00000051098	Mblac2	-1	25.029733657836914	1.5125820506425329e-05	0.00035835563228353833	128	3.402823669209385e+38	0.996822804515577	N/A	244.2	254.9	269.8	64.9	68.2	61.9	-191.3
ENSMUSG00000042817	Flt3	-1	12.927412033081055	0.00020652644114453454	0.000834313392318771	128	3.402823669209385e+38	0.9882430446231482	N/A	323	354.2	317.8	120.5	151.7	146	-192.267
ENSMUSG00000058756	Thra	-1	8.47791576385498	0.0010610824827463235	0.0015524928949959074	128	3.402823669209385e+38	0.9732840037955081	N/A	184.4	259.7	233.4	24.7	33	42.9	-192.3
ENSMUSG00000097354	2310001H17Rik	-1	8.516098022460938	0.0010430020995898853	0.0015505476617683471	128	3.402823669209385e+38	0.9735136189256254	N/A	283.2	359.8	316.1	135.9	122	119	-194.067
ENSMUSG00000026430	Rassf5	-1	10.094047546386719	0.0005419947793161027	0.001246149721715999	128	3.402823669209385e+38	0.9809306181369811	N/A	669.4	627.4	612.4	430.3	458.5	430.1	-196.767
ENSMUSG00000001768	Rin2	-1	9.456401824951172	0.0006975005315157606	0.001371837621774009	128	3.402823669209385e+38	0.9783579286245141	N/A	270.2	242.2	306.2	57.7	90.2	79.4	-197.1
ENSMUSG00000067825	Pex26	-1	9.013772964477539	0.000838888161947448	0.0014368907673517532	128	3.402823669209385e+38	0.9762572072979958	N/A	226	283.5	240	74.1	52.8	27	-198.533
ENSMUSG00000018008	Cyth4	-1	7.677059173583984	0.0015480203149884268	0.001772431313671313	128	3.402823669209385e+38	0.9677006875979771	N/A	183.6	251.8	268.1	41.2	20.9	30.2	-203.733
ENSMUSG00000032352	Lrrc1	-1	9.24517822265625	0.0007609454556284063	0.0014099092637523	128	3.402823669209385e+38	0.9773913933789737	N/A	519.6	532.9	476.7	279	327.6	309.5	-204.367
ENSMUSG00000027963	Extl2	-1	8.056650161743164	0.0012888266498296698	0.0016512170907570349	128	3.402823669209385e+38	0.9705426036007665	N/A	489.3	420.1	422.1	228.6	260.6	222.2	-206.7
ENSMUSG00000021830	Txndc16	-1	7.753781795501709	0.0014907706134177582	0.0017393615570292292	128	3.402823669209385e+38	0.9683068055264042	N/A	291.8	312.9	352.6	100.9	81.4	149.2	-208.6
ENSMUSG00000042644	Itpr3	-1	13.084568977355957	0.00019696490601522201	0.0008295718820923595	128	3.402823669209385e+38	0.9885189550562574	N/A	248.5	207.3	226.8	37.1	13.2	0	-210.767
ENSMUSG00000079020	Slc45a4	-1	12.459946632385254	0.00023859631415230136	0.0008783901579654776	128	3.402823669209385e+38	0.9873612830140729	N/A	302.2	255.7	266.5	82.4	51.7	57.1	-211.067
ENSMUSG00000001986	Gria3	-1	8.207016944885254	0.0012011633594573511	0.001610315777083732	128	3.402823669209385e+38	0.9715669613601414	N/A	446	447.1	499.9	245	223.2	287.3	-212.5
ENSMUSG00000030733	Sh2b1	-1	11.78138542175293	0.0002970223917616609	0.0009707283531520947	128	3.402823669209385e+38	0.9858950248386613	N/A	334.3	366.1	319.5	99.9	134.1	138.1	-215.933
ENSMUSG00000022861	Dgkg	-1	9.581260681152344	0.0006630739199364032	0.0013402892267908816	128	3.402823669209385e+38	0.9789007043549904	N/A	219.9	279.6	278.1	43.2	20.9	60.3	-217.733
ENSMUSG00000074793	Hspa12b	-1	8.186210632324219	0.0012128434494638898	0.001610315777083732	128	3.402823669209385e+38	0.9714283884351492	N/A	284.9	271.6	201.9	20.6	45.1	36.5	-218.733
ENSMUSG00000025025	Mxi1	-1	7.607828617095947	0.0016020292068987525	0.0017912990187535906	128	3.402823669209385e+38	0.9671389626255916	N/A	355.9	447.9	405.5	163.7	182.5	203.1	-220
ENSMUSG00000038893	Fam117a	-1	7.329937934875488	0.0018437229306963513	0.0018993038181368482	128	3.402823669209385e+38	0.964732876251316	N/A	499.6	414.6	473.4	263.6	252.9	209.5	-220.533
ENSMUSG00000028684	Urod	-1	8.406787872314453	0.0010958107368410175	0.0015736137348912253	128	3.402823669209385e+38	0.9728483393877675	N/A	471.9	428.9	476.7	266.6	192.4	244.4	-224.7
ENSMUSG00000043587	Pxylp1	-1	12.037450790405273	0.0002730809879074807	0.0009365110380570131	128	3.402823669209385e+38	0.9864767473573891	N/A	397.5	396.3	377.4	193.5	131.9	161.9	-227.967
ENSMUSG00000035105	Egln3	-1	8.009963035583496	0.0013176443312918299	0.0016624795505572362	128	3.402823669209385e+38	0.9702134457080387	N/A	298.7	224	309.5	42.2	27.5	65.1	-232.467
ENSMUSG00000025915	Sgk3	-1	18.532209396362305	4.9895218882241436e-05	0.0005401942203182508	128	3.402823669209385e+38	0.9942269927445389	N/A	854.7	834.7	854.1	617.7	594.8	631.6	-233.133
ENSMUSG00000036377	C530008M17Rik	-1	8.976212501525879	0.00085245738408214	0.0014456185857297525	128	3.402823669209385e+38	0.9760651826961867	N/A	323	400.3	354.2	116.3	150.6	106.3	-234.767
ENSMUSG00000029162	Khk	-1	9.15994644165039	0.0007885641499095759	0.0014200919669993591	128	3.402823669209385e+38	0.9769831799710819	N/A	463.3	389.2	432	214.1	192.4	163.5	-238.167
ENSMUSG00000038122	Tbc1d32	-1	9.137423515319824	0.0007960693003141797	0.0014202372591269124	128	3.402823669209385e+38	0.9768734820964164	N/A	260.6	293.1	349.3	65.9	53.9	65.1	-239.367
ENSMUSG00000040272	Accs	-1	10.500506401062012	0.0004650477224438334	0.0011565180969230027	128	3.402823669209385e+38	0.9823402250160113	N/A	400.9	359.8	374.1	170.9	103.3	138.1	-240.833
ENSMUSG00000049588	Ccdc69	-1	8.090471267700195	0.0012684365839053596	0.0016368780727250708	128	3.402823669209385e+38	0.970777706429687	N/A	337.7	278.8	241.7	43.2	27.5	63.5	-241.333
ENSMUSG00000091811	Inafm1	-1	7.624358654022217	0.0015889246433958967	0.001785984501537714	128	3.402823669209385e+38	0.9672743866962749	N/A	382.7	438.4	408.8	144.1	136.3	222.2	-242.433
ENSMUSG00000044770	Scml4	-1	9.650897026062012	0.0006447885376037559	0.0013181338834317017	128	3.402823669209385e+38	0.979194689123038	N/A	314.3	261.3	233.4	31.9	36.3	7.9	-244.3
ENSMUSG00000033082	Clec1a	-1	12.967119216918945	0.00020405704082250656	0.000834313392318771	128	3.402823669209385e+38	0.9883136820396687	N/A	350.7	366.1	407.2	109.1	101.1	136.5	-259.1
ENSMUSG00000030990	Pgap2	-1	8.758617401123047	0.0009366542075098964	0.0015044591300572086	128	3.402823669209385e+38	0.9749061088246042	N/A	535.1	493.2	453.5	268.7	227.6	207.9	-259.2
ENSMUSG00000046949	Nqo2	-1	12.898722648620605	0.00020833382481113508	0.000834313392318771	128	3.402823669209385e+38	0.988191610488283	N/A	338.6	292.3	344.3	81.3	41.8	69.8	-260.767
ENSMUSG00000001946	Esam	-1	9.21606159210205	0.0007702435133746445	0.0014099092637523	128	3.402823669209385e+38	0.9772531564584545	N/A	352.4	420.1	331	104	89.1	122.2	-262.733
ENSMUSG00000036225	Kctd1	-1	9.203369140625	0.0007743407847994596	0.0014113519004998697	128	3.402823669209385e+38	0.9771925040426168	N/A	477.1	428.1	523	199.7	204.5	228.5	-265.167
ENSMUSG00000026471	Mr1	-1	14.063467025756836	0.00014834836840945097	0.0007622961340557932	128	3.402823669209385e+38	0.9900386549586292	N/A	309.1	256.5	296.3	10.3	40.7	7.9	-267.667
ENSMUSG00000028207	Asph	-1	16.08685874938965	8.732937237076866e-05	0.0006528304454145137	128	3.402823669209385e+38	0.9923600900371924	N/A	967.3	983.2	928.6	687.7	699.2	687.2	-268.333
ENSMUSG00000042289	Hsd3b7	-1	7.408527374267578	0.0017710533169952973	0.0018799866931904997	128	3.402823669209385e+38	0.9654389985421177	N/A	497.9	382.8	466.8	191.5	192.4	157.1	-268.833
ENSMUSG00000038227	Hoxa9	-1	15.012421607971191	0.0001147121825616816	0.0007345055976208581	128	3.402823669209385e+38	0.9912422210709557	N/A	464.1	505.1	455.2	208	217.7	185.7	-271
ENSMUSG00000036186	Fam69b	-1	9.769096374511719	0.00061516121717157	0.0013017992285832653	128	3.402823669209385e+38	0.9796799551620214	N/A	302.2	266.9	347.6	32.9	57.2	3.2	-274.467
ENSMUSG00000027452	Acss1	-1	10.539778709411621	0.0004583543042847089	0.0011521821629061255	128	3.402823669209385e+38	0.982468149944577	N/A	331.7	259.7	341	42.2	24.2	36.5	-276.5
ENSMUSG00000034354	Mtmr3	-1	9.206326484680176	0.000773383708754607	0.0014113519004998697	128	3.402823669209385e+38	0.9772066574772986	N/A	1188.9	1235.8	1158.6	936.9	877.3	937.9	-277.067
ENSMUSG00000033083	Tbc1d4	-1	13.007591247558594	0.00020157779124744794	0.000834313392318771	128	3.402823669209385e+38	0.9883850307926111	N/A	316.1	374.9	307.9	57.7	42.9	55.5	-280.933
ENSMUSG00000021375	Kif13a	-1	7.801400661468506	0.0014565520733723946	0.0017293366929305456	128	3.402823669209385e+38	0.9686745940476288	N/A	851.2	814.9	731.6	511.7	507.9	531.7	-282.133
ENSMUSG00000040651	Fam208a	-1	8.266716003417969	0.0011684143715297664	0.0015893672146827327	128	3.402823669209385e+38	0.9719590948035929	N/A	1336.1	1284.2	1368.9	1064.5	993.9	1069.7	-287.033
ENSMUSG00000030094	Xpc	-1	7.663335800170898	0.001558545327901259	0.001777325086497024	128	3.402823669209385e+38	0.9675904700166911	N/A	517.8	555.2	468.4	260.5	168.2	242.8	-289.967
ENSMUSG00000059713	Rcan3	-1	30.027957916259766	7.3256110036538925e-06	0.0002231695066470275	128	3.402823669209385e+38	0.9977892665909248	N/A	457.2	459.8	470.1	160.6	189.1	165.1	-290.767
ENSMUSG00000032422	Snx14	-1	12.470378875732422	0.0002378155806246311	0.0008783901579654776	128	3.402823669209385e+38	0.9873820219254457	N/A	583.6	561.5	624	263.6	315.5	298.4	-297.2
ENSMUSG00000035000	Dpp4	-1	7.628179550170898	0.0015859144151884768	0.001785984501537714	128	3.402823669209385e+38	0.9673055726455785	N/A	486.7	391.5	509.8	146.2	151.7	193.6	-298.833
ENSMUSG00000024063	Lbh	-1	20.084875106811523	3.6268650283232493e-05	0.00048152835004105636	128	3.402823669209385e+38	0.9950787370254438	N/A	342	333.6	322.8	25.7	14.3	60.3	-299.367
ENSMUSG00000026883	Dab2ip	-1	14.841883659362793	0.00011999538964361772	0.0007345055976208581	128	3.402823669209385e+38	0.9910425171625802	N/A	436.4	424.1	422.1	150.3	84.7	136.5	-303.7
ENSMUSG00000022604	Cep97	-1	12.203245162963867	0.0002588533318214066	0.0009133154252592987	128	3.402823669209385e+38	0.9868345321875949	N/A	532.6	495.6	536.3	180.2	217.7	253.9	-304.233
ENSMUSG00000036427	Gpi1	-1	17.527027130126953	6.222309759130371e-05	0.0005832560686305721	128	3.402823669209385e+38	0.9935524105132254	N/A	1009.7	1017.4	991.5	715.5	712.4	666.6	-308.033
ENSMUSG00000048163	Selplg	-1	7.62629508972168	0.0015873981735974672	0.001785984501537714	128	3.402823669209385e+38	0.9672901972617142	N/A	643.4	656	547.9	349	276	295.2	-309.033
ENSMUSG00000000876	Pxmp4	-1	7.7498698234558105	0.0014936256903547711	0.0017393615570292292	128	3.402823669209385e+38	0.9682763081690526	N/A	521.3	447.1	461.8	232.7	138.5	130.1	-309.633
ENSMUSG00000023043	Krt18	-1	24.85869789123535	1.554414817642546e-05	0.00035835563228353833	128	3.402823669209385e+38	0.9967791456007158	N/A	388.8	375.7	410.5	95.7	71.5	77.8	-310
ENSMUSG00000038578	Susd1	-1	9.502734184265137	0.0006844724483512247	0.0013673419167297299	128	3.402823669209385e+38	0.9785617327395167	N/A	716.1	779.1	781.3	441.7	403.5	490.4	-313.633
ENSMUSG00000032549	Rab6b	-1	9.652997016906738	0.0006442468997698308	0.0013181338834317017	128	3.402823669209385e+38	0.9792034600520834	N/A	611.4	689.4	627.3	350	284.8	352.3	-313.667
ENSMUSG00000020422	Tns3	-1	12.453774452209473	0.00023905973322511638	0.0008783901579654776	128	3.402823669209385e+38	0.9873489890199413	N/A	734.3	717.2	749.8	377.8	458.5	423.7	-313.767
ENSMUSG00000016552	Foxred2	-1	7.678849220275879	0.0015466539416575111	0.001772431313671313	128	3.402823669209385e+38	0.9677150233543212	N/A	601	628.2	594.2	350	215.5	309.5	-316.133
ENSMUSG00000025241	Fyco1	-1	17.141908645629883	6.793993184346589e-05	0.0006150741893668354	128	3.402823669209385e+38	0.9932624010556456	N/A	651.2	608.4	652.2	294.4	321	334.9	-320.5
ENSMUSG00000038648	Creb3l2	-1	10.029217720031738	0.0005556907031885166	0.0012646671202771252	128	3.402823669209385e+38	0.9806904066241995	N/A	959.5	910.2	960	673.3	579.4	614.2	-320.933
ENSMUSG00000031997	Trpc6	-1	10.595779418945312	0.0004490154758899995	0.001139911312304076	128	3.402823669209385e+38	0.9826481958518043	N/A	476.3	467	483.3	122.5	213.3	123.8	-322.333
ENSMUSG00000037348	Paqr7	-1	10.873441696166992	0.0004060534663398709	0.0010923091520302786	128	3.402823669209385e+38	0.9835015374240951	N/A	379.3	416.2	322.8	32.9	72.6	38.1	-324.9
ENSMUSG00000029153	Ociad2	-1	7.770086288452148	0.001478943520457984	0.0017376567809237746	128	3.402823669209385e+38	0.9684334489230886	N/A	461.5	346.3	326.1	57.7	45.1	41.3	-329.933
ENSMUSG00000024107	Lhcgr	-1	12.444866180419922	0.0002397305604034721	0.0008783901579654776	128	3.402823669209385e+38	0.987331213718814	N/A	581	504.3	519.7	179.1	217.7	215.8	-330.8
ENSMUSG00000029299	Abcg3	-1	55.901241302490234	6.131115556728338e-07	7.54070873127853e-05	128	3.402823669209385e+38	0.9993606032752821	N/A	358.5	363.7	369.1	24.7	28.6	11.1	-342.3
ENSMUSG00000027984	Hadh	-1	10.88142204284668	0.00040489601513465814	0.0010923091520302786	128	3.402823669209385e+38	0.9835251337024009	N/A	454.6	520.2	417.1	117.4	136.3	101.6	-345.533
ENSMUSG00000037902	Sirpa	-1	19.0756778717041	4.449551521711573e-05	0.0005342546353479365	128	3.402823669209385e+38	0.9945486077266775	N/A	507.4	504.3	511.5	190.5	127.5	155.5	-349.9
ENSMUSG00000047409	Ctdspl	-1	7.560899257659912	0.001639968352208579	0.0018061232295977607	128	3.402823669209385e+38	0.9667499533215352	N/A	494.5	467	599.2	181.2	200.1	122.2	-352.4
ENSMUSG00000026638	Irf6	-1	9.317218780517578	0.00073853161469008	0.0014011772154743237	128	3.402823669209385e+38	0.9777281125711613	N/A	522.2	558.3	599.2	265.6	174.8	169.8	-356.5
ENSMUSG00000073002	Vamp5	-1	7.627786636352539	0.0015862236403238216	0.001785984501537714	128	3.402823669209385e+38	0.9673023677267089	N/A	598.4	450.3	494.9	183.3	123.1	157.1	-360.033
ENSMUSG00000034041	Lyl1	-1	7.893110275268555	0.0013933440987905041	0.00170962200314257	128	3.402823669209385e+38	0.9693653891364945	N/A	612.2	459.1	506.5	169.9	150.6	173	-361.433
ENSMUSG00000024413	Npc1	-1	49.80607223510742	9.724243381484624e-07	7.54070873127853e-05	128	3.402823669209385e+38	0.9991947317510933	N/A	610.5	630.6	625.7	266.6	252.9	261.9	-361.8
ENSMUSG00000036188	Ankmy2	-1	15.666977882385254	9.694062109465958e-05	0.0006820059555353429	128	3.402823669209385e+38	0.9919500955754336	N/A	601.8	564.7	537.9	182.2	197.9	230.1	-364.733
ENSMUSG00000021820	Camk2g	-1	7.991196632385254	0.0013294522810683269	0.001663975368398662	128	3.402823669209385e+38	0.9700796045046832	N/A	599.2	552.8	698.5	235.8	234.2	282.5	-366
ENSMUSG00000027634	Ndrg3	-1	8.684670448303223	0.0009675950090989032	0.0015199973163192715	128	3.402823669209385e+38	0.9744932388968659	N/A	792.3	789.4	910.4	441.7	453	490.4	-369
ENSMUSG00000049106	Dcaf5	-1	7.225910663604736	0.0019456694076504571	0.0019571487588516145	128	3.402823669209385e+38	0.963765052477504	N/A	1086.8	1119	993.1	669.2	763	649.1	-372.533
ENSMUSG00000027639	Samhd1	-1	9.750890731811523	0.0006196127638940852	0.0013017992285832653	128	3.402823669209385e+38	0.9796063137908981	N/A	2650.6	2539.1	2638.4	2242.3	2246.1	2193.3	-382.133
ENSMUSG00000035967	Ddx26b	-1	7.297471046447754	0.0018748168252499663	0.001912941090835193	128	3.402823669209385e+38	0.9644349472818611	N/A	608.8	640.9	678.6	250.2	180.3	347.6	-383.4
ENSMUSG00000039031	Arhgap18	-1	16.312999725341797	8.26444364202047e-05	0.0006459442569095283	128	3.402823669209385e+38	0.9925681011892709	N/A	758.6	760.1	703.5	364.4	325.4	373	-386.467
ENSMUSG00000049577	Zfpm1	-1	8.545171737670898	0.0010294902734380342	0.0015472165600095916	128	3.402823669209385e+38	0.9736865052954231	N/A	588	685.4	590.9	288.3	238.6	177.7	-386.567
ENSMUSG00000040929	Rfx3	-1	16.68405532836914	7.561611598789964e-05	0.0006368081888571786	128	3.402823669209385e+38	0.9928915208657251	N/A	703.1	716.4	720	368.6	291.3	319	-386.867
ENSMUSG00000032741	Tpcn1	-1	14.407947540283203	0.0001348722782229033	0.0007618943928750764	128	3.402823669209385e+38	0.990502610448813	N/A	497.9	530.5	446.9	92.7	125.3	87.3	-390
ENSMUSG00000039943	Plcb4	-1	11.40457534790039	0.00033720644404488576	0.0010389640761654512	128	3.402823669209385e+38	0.9849688215440686	N/A	936.9	959.4	1031.2	529.2	579.4	601.5	-405.8
ENSMUSG00000028944	Prkag2	-1	22.695112228393555	2.232654552097913e-05	0.00041401181150859127	128	3.402823669209385e+38	0.9961394893980082	N/A	546.4	503.5	526.4	95.7	140.7	114.3	-408.533
ENSMUSG00000004044	Ptrf	-1	8.551281929016113	0.001026678229104949	0.0015472165600095916	128	3.402823669209385e+38	0.9737226270151592	N/A	646.9	613.9	514.8	195.6	213.3	122.2	-414.833
ENSMUSG00000033209	Ttc28	-1	27.300352096557617	1.0705415327533667e-05	0.0002767187658904914	128	3.402823669209385e+38	0.9973273033250221	N/A	793.2	830.7	817.7	375.8	412.3	385.7	-422.6
ENSMUSG00000023572	Ccndbp1	-1	7.845553874969482	0.0014256877709861386	0.0017205637855471187	128	3.402823669209385e+38	0.969010014086886	N/A	1200.2	1126.2	1069.3	762.9	634.4	728.5	-423.3
ENSMUSG00000032329	Hmg20a	-1	10.24431037902832	0.000511827375653081	0.0012120169052617959	128	3.402823669209385e+38	0.9814705943922493	N/A	695.3	799.8	779.6	283.1	377.1	312.6	-433.967
ENSMUSG00000037366	Pafah2	-1	11.14118766784668	0.0003693623282750289	0.001075978554799953	128	3.402823669209385e+38	0.9842666034834462	N/A	587.1	671.9	660.4	187.4	159.4	257.1	-438.5
ENSMUSG00000017493	Igfbp4	-1	7.964492321014404	0.001346481416907319	0.001678676416911104	128	3.402823669209385e+38	0.9698876137620154	N/A	666.8	702.1	561.1	222.4	251.8	133.3	-440.833
ENSMUSG00000031378	Abcd1	-1	23.95577049255371	1.8008697971918365e-05	0.00040424787815911486	128	3.402823669209385e+38	0.9965330576625743	N/A	706.6	646.5	667.1	238.8	218.8	223.8	-446.267
ENSMUSG00000046329	Slc25a23	-1	7.449746131896973	0.0017343536925635947	0.001860885156926725	128	3.402823669209385e+38	0.965801045807488	N/A	524.8	691.8	713.4	206.9	185.8	198.4	-446.3
ENSMUSG00000015243	Abca1	-1	8.370265007019043	0.0011141900410904391	0.001578744360548413	128	3.402823669209385e+38	0.9726205388314003	N/A	730.9	602.8	556.2	189.4	197.9	160.3	-447.433
ENSMUSG00000037824	Tspan14	-1	9.249702453613281	0.0007595132191426828	0.0014099092637523	128	3.402823669209385e+38	0.9774127611868039	N/A	831.3	804.5	821	366.5	448.6	280.9	-453.6
ENSMUSG00000046546	Fam43a	-1	7.397644519805908	0.0017809026506642996	0.0018802525399300957	128	3.402823669209385e+38	0.9653424658803933	N/A	708.3	806.9	637.3	219.3	336.4	234.9	-453.967
ENSMUSG00000003623	Crot	-1	11.27292537689209	0.0003528238819299506	0.0010597139834022812	128	3.402823669209385e+38	0.9846237940853724	N/A	814	727.5	759.7	288.3	255.1	365	-464.267
ENSMUSG00000032020	Ubash3b	-1	7.292284965515137	0.0018798433908971703	0.0019157782705320028	128	3.402823669209385e+38	0.9643870145998429	N/A	768.1	628.2	806.1	214.1	225.4	330.1	-477.6
ENSMUSG00000026657	Frmd4a	-1	9.939276695251465	0.0005754111920802385	0.0012775521808728756	128	3.402823669209385e+38	0.9803496385959282	N/A	1111	1202.4	1186.8	697	602.5	738	-487.567
ENSMUSG00000040537	Adam22	-1	7.5055742263793945	0.001686131839272665	0.0018370890692902824	128	3.402823669209385e+38	0.9662825670331899	N/A	589.7	586.9	761.4	182.2	188	92	-491.933
ENSMUSG00000068105	Tnfrsf13c	-1	8.032998085021973	0.0013033273668941788	0.0016568379194645821	128	3.402823669209385e+38	0.9703765249481582	N/A	672.8	525.8	491.6	80.3	20.9	109.5	-493.167
ENSMUSG00000031988	Vps26b	-1	10.330370903015137	0.0004954873032660473	0.001199846928883353	128	3.402823669209385e+38	0.9817696832067473	N/A	1073.8	1144.5	1044.4	655.8	526.6	599.9	-493.467
ENSMUSG00000036792	Mbd5	-1	7.534084796905518	0.0016621447631518557	0.001820037847199657	128	3.402823669209385e+38	0.9665246256995761	N/A	927.4	828.4	993.1	354.2	506.8	406.3	-493.867
ENSMUSG00000100975	Gm28875	-1	10.134294509887695	0.0005337028553229902	0.0012404307483943513	128	3.402823669209385e+38	0.9810775168833389	N/A	820.9	899.8	743.2	285.2	350.7	331.7	-498.767
ENSMUSG00000033016	Nfatc1	-1	12.200133323669434	0.00025911176191412697	0.0009133154252592987	128	3.402823669209385e+38	0.9868279473365718	N/A	1049.5	945.1	1077.5	490	529.9	482.5	-523.233
ENSMUSG00000024219	Anks1	-1	17.924076080322266	5.6943676196216974e-05	0.0005714465387690951	128	3.402823669209385e+38	0.993832289020473	N/A	614.8	688.6	698.5	134.9	127.5	168.2	-523.767
ENSMUSG00000034037	Fgd5	-1	7.406106472015381	0.0017732384808007771	0.0018799866931904997	128	3.402823669209385e+38	0.9654175590478316	N/A	659.8	880	710.1	199.7	196.8	273	-526.8
ENSMUSG00000004568	Arhgef18	-1	7.374519348144531	0.0018020572850034973	0.001890276418838236	128	3.402823669209385e+38	0.9651360183831629	N/A	903.2	874.4	695.2	295.5	345.2	238.1	-531.333
ENSMUSG00000008206	Cers4	-1	8.260087966918945	0.0011719952849184511	0.0015893672146827327	128	3.402823669209385e+38	0.9719159544767987	N/A	796.7	987.2	834.2	293.4	328.7	390.4	-535.2
ENSMUSG00000000594	Gm2a	-1	32.97926712036133	5.041153370838105e-06	0.00021027423688368914	128	3.402823669209385e+38	0.9981661994391315	N/A	754.2	747.3	786.2	204.9	237.5	238.1	-535.733
ENSMUSG00000039621	Prex1	-1	8.344358444213867	0.0011274587275711143	0.0015870004861685816	128	3.402823669209385e+38	0.9724572362721854	N/A	720.5	706.8	867.3	271.8	146.2	255.5	-540.367
ENSMUSG00000055639	Dach1	-1	16.908039093017578	7.173282936659441e-05	0.0006353808103247927	128	3.402823669209385e+38	0.9930766696045561	N/A	740.4	702.1	806.1	185.3	217.7	215.8	-543.267
ENSMUSG00000021591	Glrx	-1	12.36581802368164	0.00024578703636870793	0.0008873890762888999	128	3.402823669209385e+38	0.9871718396148195	N/A	754.2	672.7	778	248.1	152.8	158.7	-548.433
ENSMUSG00000033769	Exoc6b	-1	11.072096824645996	0.0003784215315826329	0.001075978554799953	128	3.402823669209385e+38	0.9840743157830972	N/A	944.7	1015.8	1112.3	484.9	484.8	453.9	-549.733
ENSMUSG00000029925	Tbxas1	-1	15.816920280456543	9.336373332414169e-05	0.0006645695831810957	128	3.402823669209385e+38	0.9921002010996617	N/A	1216.6	1275.5	1266.2	671.2	675	761.8	-550.1
ENSMUSG00000030279	C2cd5	-1	17.334840774536133	6.499765860637538e-05	0.0006026413346873718	128	3.402823669209385e+38	0.9934100708359133	N/A	978.5	975.3	1009.7	447.8	477.2	376.1	-554.133
ENSMUSG00000021236	Entpd5	-1	8.597183227539062	0.0010058548509799886	0.0015403845383948477	128	3.402823669209385e+38	0.9739916510905577	N/A	801.9	1021.4	849.1	315	310	323.8	-574.533
ENSMUSG00000028245	Nsmaf	-1	9.683150291442871	0.0006365315650769817	0.0013181338834317017	128	3.402823669209385e+38	0.9793287969466671	N/A	1061.6	916.5	1109	426.2	468.4	465	-575.833
ENSMUSG00000001942	Siae	-1	7.888391017913818	0.0013965128769814156	0.00170962200314257	128	3.402823669209385e+38	0.9693303931870262	N/A	803.6	606	741.5	93.7	92.4	226.9	-579.367
ENSMUSG00000064210	Ano6	-1	7.404140472412109	0.0017750154894967114	0.0018799866931904997	128	3.402823669209385e+38	0.9654001337447004	N/A	1008	946.7	1153.7	361.4	476.1	526.9	-581.333
ENSMUSG00000042292	Mkl1	-1	12.010814666748047	0.000275456655023221	0.0009365110380570131	128	3.402823669209385e+38	0.9864179182170063	N/A	911	797.4	908.7	263.6	227.6	338	-595.967
ENSMUSG00000024030	Abcg1	-1	11.117392539978027	0.0003724515958427482	0.001075978554799953	128	3.402823669209385e+38	0.9842007708371759	N/A	865.9	782.3	678.6	174	177	165.1	-603.567
ENSMUSG00000034613	Ppm1h	-1	11.941489219665527	0.0002817614292130754	0.0009425196043872679	128	3.402823669209385e+38	0.9862630049558729	N/A	780.2	920.5	930.2	295.5	269.4	241.2	-608.267
ENSMUSG00000050600	Zfp831	-1	9.48176383972168	0.000690331306109615	0.0013695691983121997	128	3.402823669209385e+38	0.9784698439015423	N/A	578.4	802.1	706.8	71	85.8	82.5	-616
ENSMUSG00000027544	Nfatc2	-1	13.182095527648926	0.00019130776919683214	0.0008283529295680092	128	3.402823669209385e+38	0.9886853479144815	N/A	591.4	741.8	725	57.7	62.7	46	-630.6
ENSMUSG00000048960	Prex2	-1	20.18146324157715	3.558485696776124e-05	0.00048152835004105636	128	3.402823669209385e+38	0.9951253874089474	N/A	885	806.1	787.9	189.4	197.9	160.3	-643.8
ENSMUSG00000006494	Pdk1	-1	7.824031829833984	0.0014406301581224262	0.0017235028399416963	128	3.402823669209385e+38	0.9688471827720153	N/A	1030.5	817.2	844.2	217.2	184.7	344.4	-648.533
ENSMUSG00000024948	Map4k2	-1	8.317853927612305	0.0011412367669017289	0.0015893672146827327	128	3.402823669209385e+38	0.9722886692281684	N/A	942.1	1049.1	787.9	241.9	260.6	312.6	-654.667
ENSMUSG00000024420	Zfp521	-1	8.9510498046875	0.0008617001562967088	0.001458393320081533	128	3.402823669209385e+38	0.9759352505254645	N/A	783.7	987.2	1009.7	243	273.8	293.6	-656.733
ENSMUSG00000002897	Il17ra	-1	14.219765663146973	0.00014203541312213767	0.0007622961340557932	128	3.402823669209385e+38	0.9902532611283349	N/A	1912	1786.2	1772.7	1163.3	1145.6	1190.3	-657.233
ENSMUSG00000026288	Inpp5d	-1	18.148418426513672	5.420711934196144e-05	0.0005624798049955337	128	3.402823669209385e+38	0.9939824662341393	N/A	973.3	954.6	1061	336.7	297.9	353.9	-666.8
ENSMUSG00000035181	Heatr5a	-1	7.985870361328125	0.0013328274351696472	0.0016645707206437907	128	3.402823669209385e+38	0.9700414558986651	N/A	2083.4	1924.4	2130.3	1318.8	1316	1487.1	-672.067
ENSMUSG00000017897	Eya2	-1	8.922327041625977	0.0008724029804586764	0.0014657638700407713	128	3.402823669209385e+38	0.9757856539163007	N/A	893.6	733.8	635.6	65.9	97.8	68.2	-677.033
ENSMUSG00000035781	R3hdm4	-1	7.3974714279174805	0.0017810598502503133	0.0018802525399300957	128	3.402823669209385e+38	0.9653409273192094	N/A	1363	1622.6	1655.2	871	866.3	842.7	-686.933
ENSMUSG00000033910	Gucy1a3	-1	16.49407958984375	7.911718682451436e-05	0.0006368081888571786	128	3.402823669209385e+38	0.992728621569569	N/A	1000.2	1092	1114	368.6	297.9	382.5	-719.067
ENSMUSG00000044456	Rin3	-1	11.671346664428711	0.0003081103596973362	0.0009955232455372265	128	3.402823669209385e+38	0.9856335356929451	N/A	1062.5	1098.4	1190.1	339.7	351.8	492	-722.5
ENSMUSG00000050379	2020-09-06	-1	8.55847454071045	0.0010233802136852294	0.0015472165600095916	128	3.402823669209385e+38	0.9737650537326643	N/A	1679.9	1585.2	1867.1	955.4	1006	1003	-722.6
ENSMUSG00000029106	Add1	-1	8.182539939880371	0.0012149186409765118	0.001610315777083732	128	3.402823669209385e+38	0.971403837539777	N/A	1691.2	1692.5	1890.3	1081	899.3	1083.9	-736.6
ENSMUSG00000052915	Msl1	-1	8.179269790649414	0.0012167710922093775	0.001610315777083732	128	3.402823669209385e+38	0.9713819393442211	N/A	1841	2007	2030.9	1102.6	1228.1	1336.3	-737.3
ENSMUSG00000020732	Rab37	-1	22.825170516967773	2.182519616517482e-05	0.00041401181150859127	128	3.402823669209385e+38	0.9961831077492966	N/A	823.5	878.4	902.1	134.9	84.7	161.9	-740.833
ENSMUSG00000030217	Art4	-1	12.21605110168457	0.0002577932022355427	0.0009133154252592987	128	3.402823669209385e+38	0.9868615788122256	N/A	779.3	974.5	814.4	131.8	106.6	101.6	-742.733
ENSMUSG00000046916	Myct1	-1	11.028002738952637	0.0003843477947028398	0.0010820088081898427	128	3.402823669209385e+38	0.983949763320111	N/A	1496.3	1342.2	1450	662	771.8	598.3	-752.133
ENSMUSG00000066800	Rnasel	-1	12.069819450378418	0.0002702282492456003	0.0009365110380570131	128	3.402823669209385e+38	0.9865477279442441	N/A	1163	1185	1322.5	481.8	391.4	520.5	-758.933
ENSMUSG00000028073	Pear1	-1	7.811504364013672	0.0014494169718343916	0.0017291645831814491	128	3.402823669209385e+38	0.9687518203785449	N/A	996.7	1142.9	1306	457.1	370.5	317.4	-766.867
ENSMUSG00000028497	Ptplad2	-1	7.725400447845459	0.0015116384228601256	0.0017471918356364326	128	3.402823669209385e+38	0.9680845608912663	N/A	865.9	1059.5	1181.8	194.6	321	287.3	-768.1
ENSMUSG00000016494	Cd34	-1	11.307992935180664	0.00034857750920480786	0.0010597139834022812	128	3.402823669209385e+38	0.984716841720497	N/A	1464.3	1261.2	1416.9	561.1	580.5	663.4	-779.133
ENSMUSG00000027698	Nceh1	-1	13.297606468200684	0.00018486664887882695	0.0008283529295680092	128	3.402823669209385e+38	0.988877812771664	N/A	2114.6	2178.5	2117	1441.3	1332.5	1247.4	-796.3
ENSMUSG00000040785	Ttc3	-1	7.4429097175598145	0.0017403751351708012	0.0018626599627361272	128	3.402823669209385e+38	0.9657413855878374	N/A	3218.7	3056.9	3093.6	2291.7	2179.1	2504.4	-798
ENSMUSG00000056724	Nbeal2	-1	33.037872314453125	5.005587219424464e-06	0.00021027423688368914	128	3.402823669209385e+38	0.9981726817443194	N/A	1087.6	1083.3	1094.1	314	237.5	304.7	-802.933
ENSMUSG00000018076	Med13l	-1	9.979246139526367	0.0005665419585634593	0.0012750931151837225	128	3.402823669209385e+38	0.9805021683353127	N/A	1449.6	1649.6	1653.6	843.2	797.1	692	-806.833
ENSMUSG00000051910	Sox6	-1	12.773478507995605	0.00021645855011580018	0.000835471236419808	128	3.402823669209385e+38	0.9879630971405613	N/A	980.2	1024.5	1047.8	106	206.7	314.2	-808.533
ENSMUSG00000030257	Srgap3	-1	17.697355270385742	5.988658230944937e-05	0.0005832560686305721	128	3.402823669209385e+38	0.9936747535019812	N/A	876.3	762.4	913.7	41.2	15.4	39.7	-818.7
ENSMUSG00000032718	Mansc1	-1	7.59960412979126	0.0016085991188338222	0.0017912990187535906	128	3.402823669209385e+38	0.967071274514016	N/A	1305	957	1221.5	353.1	224.3	339.6	-855.5
ENSMUSG00000058794	Nfe2	-1	9.2998628616333	0.0007438558082110241	0.001406893579609764	128	3.402823669209385e+38	0.9776476740188742	N/A	1430.5	1457.4	1181.8	459.2	554.1	471.4	-861.667
ENSMUSG00000052085	Dock8	-1	8.291278839111328	0.001155261421330617	0.0015893672146827327	128	3.402823669209385e+38	0.9721181169824877	N/A	1677.3	1918.8	1994.5	1040.8	888.3	1012.5	-883
ENSMUSG00000029647	Pan3	-1	7.494585990905762	0.0016954907632809142	0.0018376793152206099	128	3.402823669209385e+38	0.9661885860944354	N/A	2564	2601.8	2338.8	1432.1	1518.3	1747.3	-935.633
ENSMUSG00000001482	Def8	-1	8.607756614685059	0.0010011325359189755	0.0015378546174455174	128	3.402823669209385e+38	0.9740530430828908	N/A	1254.7	1310.4	1590.7	440.6	376	499.9	-946.433
ENSMUSG00000037221	Mospd3	-1	20.50674819946289	3.339721961992341e-05	0.0004747971389299111	128	3.402823669209385e+38	0.9952777213956129	N/A	1188.1	1275.5	1325.8	306.8	281.5	358.7	-947.467
ENSMUSG00000031101	Sash3	-1	8.500292778015137	0.0010504396776219093	0.0015505476617683471	128	3.402823669209385e+38	0.9734189271374779	N/A	1525.8	1422.4	1686.7	682.6	433.2	669.7	-949.8
ENSMUSG00000043004	Gng2	-1	7.746815204620361	0.001495859746523405	0.0017393615570292292	128	3.402823669209385e+38	0.968252464532439	N/A	1741.4	1504.2	1658.5	714.5	476.1	825.3	-962.733
ENSMUSG00000056608	Chd9	-1	7.240786075592041	0.0019306725602588402	0.001954643278051807	128	3.402823669209385e+38	0.9639058258238371	N/A	3707.1	3301.5	3312.1	2483.2	2464.9	2471	-967.2
ENSMUSG00000036356	Csgalnact1	-1	10.37321662902832	0.0004875939859010799	0.0011884082711426938	128	3.402823669209385e+38	0.9819159178463525	N/A	1098.9	1395.4	1205	168.8	302.3	261.9	-988.767
ENSMUSG00000038481	Cdk19	-1	9.469758987426758	0.0006937133316759921	0.0013697626664806047	128	3.402823669209385e+38	0.978416977232624	N/A	2259.2	1947.4	2072.3	1188.1	1099.4	1003	-996.133
ENSMUSG00000064373	Sepp1	-1	10.238581657409668	0.0005129386642973183	0.0012120169052617959	128	3.402823669209385e+38	0.9814504268754141	N/A	2221.1	1971.2	2072.3	959.5	1134.6	1171.2	-999.767
ENSMUSG00000040430	Pitpnc1	-1	15.28641414642334	0.00010681665405405269	0.000700881583908515	128	3.402823669209385e+38	0.9915494224466049	N/A	1240	1377.2	1340.7	323.3	200.1	377.7	-1018.93
ENSMUSG00000035064	Eef2k	-1	10.229572296142578	0.0005146924193642219	0.001212797330711827	128	3.402823669209385e+38	0.9814186440770736	N/A	1563	1313.6	1281.1	402.5	249.6	388.8	-1038.93
ENSMUSG00000031453	Rasa3	-1	15.368770599365234	0.00010457677712489641	0.000700881583908515	128	3.402823669209385e+38	0.9916386181147709	N/A	1334.4	1411.3	1185.1	286.2	229.8	261.9	-1050.97
ENSMUSG00000020564	Atxn7l1	-1	15.642378807067871	9.75436419405766e-05	0.0006820059555353429	128	3.402823669209385e+38	0.9919250633250021	N/A	1442.7	1561.4	1598.9	439.6	424.4	576.1	-1054.3
ENSMUSG00000030336	Cd27	-1	8.246712684631348	0.0011792629847911967	0.0015966846444871283	128	3.402823669209385e+38	0.9718285985521152	N/A	2009	1823.5	1552.6	688.7	641	723.7	-1110.57
ENSMUSG00000033220	Rac2	-1	9.435619354248047	0.0007034442082859394	0.0013762337377704271	128	3.402823669209385e+38	0.9782655769560966	N/A	2383.1	2219.8	2645	1271.4	1209.4	1180.8	-1195.43
ENSMUSG00000027878	Notch2	-1	8.286401748657227	0.0011578583702758617	0.0015893672146827327	128	3.402823669209385e+38	0.9720866485156812	N/A	3307	3466.7	3624.9	2180.5	2096.6	2474.2	-1215.77
ENSMUSG00000047250	Ptgs1	-1	20.123172760009766	3.5995577826000105e-05	0.00048152835004105636	128	3.402823669209385e+38	0.9950973137210037	N/A	1600.3	1462.9	1607.2	274.9	387	257.1	-1250.47
ENSMUSG00000020629	Adi1	-1	9.717780113220215	0.000627811773793029	0.0013137667206750234	128	3.402823669209385e+38	0.9794713628695014	N/A	1615.8	1859.2	1418.5	315	365	411	-1267.5
ENSMUSG00000008398	Elk3	-1	13.343505859375	0.00018238232409751922	0.0008283529295680092	128	3.402823669209385e+38	0.988952936962332	N/A	2037.6	2064.1	1829	617.7	606.9	801.5	-1301.53
ENSMUSG00000006362	Cbfa2t3	-1	8.672680854797363	0.0009727303339835977	0.0015213642503773281	128	3.402823669209385e+38	0.9744253504930577	N/A	1970	2134.8	2213	833.9	543.1	999.8	-1313.67
ENSMUSG00000020546	Stxbp4	-1	9.051961898803711	0.0008253653880538438	0.0014218057102486645	128	3.402823669209385e+38	0.9764501134022254	N/A	1951	2259.5	2451.4	817.4	825.7	933.2	-1361.87
ENSMUSG00000040433	Zbtb38	-1	16.280466079711914	8.329879045726625e-05	0.0006459442569095283	128	3.402823669209385e+38	0.9925387007654665	N/A	2242.8	2112.6	2246.1	903.9	655.3	834.8	-1402.5
ENSMUSG00000036006	Fam65b	-1	7.297984600067139	0.00187431997128192	0.001912941090835193	128	3.402823669209385e+38	0.964439688662491	N/A	2791.8	2392.9	2337.2	945.1	981.8	1353.7	-1413.77
ENSMUSG00000025780	Itih5	-1	7.688904285430908	0.0015390063861890912	0.0017668538996222002	128	3.402823669209385e+38	0.9677953760812971	N/A	2168.3	2300.8	2817.2	909.1	883.9	920.5	-1524.27
ENSMUSG00000031666	Rbl2	-1	9.952386856079102	0.0005724831641034098	0.0012775521808728756	128	3.402823669209385e+38	0.9803998637656497	N/A	2570.1	2066.5	2398.4	860.7	726.7	850.7	-1532.3
ENSMUSG00000027684	Mecom	-1	10.253277778625488	0.0005100938285552464	0.0012120169052617959	128	3.402823669209385e+38	0.9815020980634002	N/A	3396.2	3631.9	3219.4	2028.1	1714	1764.8	-1580.2
ENSMUSG00000053436	Mapk14	-1	7.852397918701172	0.0014209762787001931	0.0017202955630845876	128	3.402823669209385e+38	0.9690615314201896	N/A	2976.2	2462.8	2343.8	1116	932.3	987.1	-1582.47
ENSMUSG00000005034	Prkacb	-1	8.499817848205566	0.0010506641834725728	0.0015505476617683471	128	3.402823669209385e+38	0.9734160740071135	N/A	3081.9	2894.9	3201.2	1278.7	1331.4	1796.5	-1590.47
ENSMUSG00000048756	Foxo3	-1	17.637821197509766	6.069061108597797e-05	0.0005832560686305721	128	3.402823669209385e+38	0.993632389084618	N/A	3130.4	3069.6	3191.3	1373.4	1400.7	1647.3	-1656.63
ENSMUSG00000024277	Mapre2	-1	10.733708381652832	0.00042700290684249704	0.001101196629488838	128	3.402823669209385e+38	0.9830800935857945	N/A	2834.2	2557.3	3062.1	1053.2	1028	1233.1	-1713.1
ENSMUSG00000025094	Slc18a2	-1	10.015901565551758	0.000558556874511517	0.0012658290944371805	128	3.402823669209385e+38	0.9806405106063052	N/A	2599.5	2644.7	2209.7	680.5	435.4	847.5	-1830.17
ENSMUSG00000048148	Nwd1	-1	16.060026168823242	8.790700204643797e-05	0.0006528304454145137	128	3.402823669209385e+38	0.992334832696182	N/A	2231.5	2546.2	2474.5	508.6	219.9	399.9	-2041.27
ENSMUSG00000022108	Itm2b	-1	9.481504440307617	0.0006904041679651182	0.0013695691983121997	128	3.402823669209385e+38	0.9784687035966736	N/A	5469.3	4958.2	5609.5	3095.7	3326.9	3402.6	-2070.6
ENSMUSG00000074785	Plxnc1	-1	11.088325500488281	0.0003762690227455996	0.001075978554799953	128	3.402823669209385e+38	0.984119795026169	N/A	4791.2	4665.2	4916	2456.4	2539.7	3023.3	-2117.67
ENSMUSG00000028496	Mllt3	-1	11.642244338989258	0.00031112854716704066	0.0009960072257380176	128	3.402823669209385e+38	0.9855631715484222	N/A	4762.7	4387.2	4323.4	2570.7	2336.3	2147.3	-2139.67
ENSMUSG00000020315	Sptbn1	-1	8.376069068908691	0.0011112439066907295	0.001578744360548413	128	3.402823669209385e+38	0.9726569284535839	N/A	5255.4	6189.3	5854.5	3404.6	3539.1	3374.1	-2327.13
ENSMUSG00000054641	Mmrn1	-1	8.321459770202637	0.001139350110269595	0.0015893672146827327	128	3.402823669209385e+38	0.9723116916842764	N/A	3636.1	3886.1	4096.7	1010	1752.5	1771.1	-2361.77
ENSMUSG00000024921	Smarca2	-1	12.03757381439209	0.00027307007471334834	0.0009365110380570131	128	3.402823669209385e+38	0.9864770181895868	N/A	5720.4	6628.5	6025	2923.8	2902.5	2783.7	-3254.63
ENSMUSG00000038393	Txnip	-1	10.821557998657227	0.00041367970743277774	0.0010966856518852932	128	3.402823669209385e+38	0.9833468946581108	N/A	7505.1	6422	6832.7	3398.4	2862.9	3001.1	-3832.47
ENSMUSG00000005672	Kit	-1	9.651379585266113	0.0006446640240490488	0.0013181338834317017	128	3.402823669209385e+38	0.9791967050902601	N/A	7712.9	8397.2	9668.1	3097.8	2592.5	2945.6	-5714.1
ENSMUSG00000032698	Lmo2	-1	14.156868934631348	0.00014453479721263627	0.0007622961340557932	128	3.402823669209385e+38	0.9901677382678381	N/A	11101.3	10258.8	9676.4	4267.3	3688.6	4080.3	-6333.43
ENSMUSG00000003949	Hlf	-1	20.98143768310547	3.0497330237586235e-05	0.00046453969094037607	128	3.402823669209385e+38	0.9954875526320205	N/A	15184.2	13897	14418.6	4460.9	3288.4	3959.7	-10596.9
