# Supplementary material for: Temporal dynamics of TNF-mediated changes in hematopoietic stem cell function and recovery
Source: iScience. 2023 Mar 5;26(4):106341. doi: 10.1016/j.isci.2023.106341 (PMC10031135; doi:10.1016/j.isci.2023.106341)
Supplement: Table S3. Upregulated pathways in TNF-exposed HSCs identified through gene set enrichment analysis, related to Table 1 — BioPlanet gene sets, adj. p-value <0.05. [file mmc3.xlsx]

## Sheet: Supplementary Table 3
Supplementary Table 3. [Upregulated pathways in TNF-exposed HSCs identified through gene set enrichment analysis.] Related to Table 1.
Term	Overlap	P-value	Adjusted P-value	Odds Ratio	Combined Score	Genes
Protein processing in the endoplasmic reticulum	30/166	1.8262772784735874E-17	1.6801750961957005E-14	9.009679821295608	347.2480790890535	RPN1;ERO1L;HERPUD1;SEC61A1;SSR1;SEC62;SEC23B;UBQLN4;SEC63;HSPA8;XBP1;SEC13;HSP90AA1;HSPA5;UBE2E3;EDEM1;SSR3;SYVN1;RAD23B;DNAJA1;NPLOC4;CANX;DNAJA2;STT3A;PLAA;HYOU1;STT3B;CALR;ATF6;VIMP
T cell receptor regulation of apoptosis	50/603	1.4188541031333004E-13	6.526728874413182E-11	3.7725741052011057	111.60691420712989	RBM25;POGK;YBX1;F11R;IL27RA;SEC61A1;CHCHD2;TFG;NAMPT;CASP4;PIM1;ACTR3;HSP90AA1;IL1R1;SHISA5;TRAF1;GNL2;RAD23B;XRN2;PSME2;CD2BP2;LCP1;LTB;SLC25A5;SNRPB;BIRC3;PSMD12;ODC1;ISG20L2;SLC3A2;SLC5A3;FYB;RELA;NRAS;CCL5;PMAIP1;GBP3;HSPA8;FDPS;SSB;TGFB1;HSPA5;ERAP1;SOD2;NFKB1;SMARCA4;NFKBIA;SON;BCL3;NFKBIE
Immune system	67/998	2.1295594278827103E-13	6.530648912173646E-11	3.0573040971175898	89.20507451989755	ITGB1;EIF4A1;APP;OTUD5;EIF4A3;RNF19B;ADAR;PIK3CB;IFIT1;ICAM1;UBE2L3;RPS6KA3;SEC61A1;CASP4;PSMD1;KPNA4;MADCAM1;JAK1;GBP5;SEC13;GBP7;DTX3L;CHUK;IL1R1;UBE2E3;PDCD1LG2;PSMA4;PSME3;MAPKAPK2;CANX;TAX1BP1;PSME2;LCP2;KPNB1;BIRC3;CD274;DYNC1I2;PSMD12;CUL5;NLRC5;IL2RG;TANK;FYB;RELA;SOCS2;SOCS3;NRAS;PLCG2;PAK2;CD55;GBP3;RANBP2;HSPA5;NUP155;STAT2;STAT3;ERAP1;NFKB1;MTOR;NFKB2;NFKBIA;PSMC6;CAPZA2;TPP2;CALR;NFK…
Interleukin-2 signaling pathway	58/847	4.66705262301028E-12	1.0734221032923644E-9	3.0833319124509084	80.44565083001052	APP;AHR;PIK3CB;IFIT1;ICAM1;RPS6KA3;IL18RAP;NAMPT;PIM1;TNFSF10;PDE4B;ENPP4;JAK1;CD53;HSP90AA1;IL1R1;FGR;SLC7A5;TPST1;MDFIC;DKC1;MAPKAPK2;GARS;LCP2;LTB;LY6E;BIRC3;PFKFB3;YTHDC2;ODC1;NOLC1;TARS;DDX21;TNFRSF11B;IL2RG;SLC7A1;FYB;RELA;SOCS2;STIP1;SOCS3;NRAS;MAT2A;CCL5;PMAIP1;CD55;YARS;XBP1;STAT3;IMMT;PA2G4;NFKB1;EHD1;SQLE;UCK2;FUBP1;CD69;ABCE1
Gene expression	61/968	3.970951787425744E-11	7.306551288863369E-9	2.8221159230564385	67.58806834948784	EIF4A1;VARS;SRPR;EIF4A3;PPP2R2A;ADAR;YBX1;EPRS;SEC61A1;RARS;XPO5;PSMD1;TEAD1;EIF5B;NCBP1;DIS3;SSR3;PSMA4;POLR1A;PSME3;MAPKAPK2;PSME2;CD2BP2;GARS;ETF1;HNRNPH2;BDP1;SNRPB;SF3B4;DDX6;PSMD12;SF3B3;DHX9;RPN1;TARS;NXF1;SRP72;EIF4H;SSR1;SNRPB2;SF3A3;RANBP2;YARS;HSPA8;SSB;NUP155;USP9X;NR1H4;A1CF;SPCS3;PSMC6;HNRNPF;MARS;CARM1;HNRNPD;IARS;EIF3C;EIF3D;EIF4G1;EIF3B;AARS
Protein metabolism	35/442	2.546167062835369E-9	3.904122829680899E-7	3.5001283508746197	69.26290841815324	DPAGT1;EIF4A1;RPN1;SRPR;UAP1;GMPPB;SEC61A1;FUT8;MUC1;TUBA1A;SRP72;EIF4H;SSR1;MUC13;CCT3;EIF5B;CCT2;SEC13;EDEM1;SSR3;ALG3;CCT6A;SPCS3;TOMM70A;TCP1;XRN2;CANX;STT3A;ETF1;CALR;EIF3C;ALG10B;EIF3D;EIF4G1;EIF3B
Cytosolic tRNA aminoacylation	9/24	3.5639609839081864E-9	4.6840630074221873E-7	23.613333333333333	459.3358465259643	YARS;VARS;RARS;MARS;TARS;GARS;IARS;EPRS;AARS
Immune system signaling by interferons, interleukins, prolactin, and growth hormones	26/280	1.2123283779546838E-8	1.3941776346478863E-6	4.120614107337001	75.11112240413323	EIF4A1;EIF4A3;ADAR;PIK3CB;IFIT1;IL2RG;RELA;ICAM1;SOCS2;SOCS3;NRAS;KPNA4;JAK1;GBP3;RANBP2;GBP5;GBP7;NUP155;CHUK;IL1R1;STAT2;STAT3;NFKB1;NFKB2;KPNB1;EIF4G1
Interleukin-5 regulation of apoptosis	18/144	2.4226507642454027E-8	2.4764874478953005E-6	5.693709582598472	99.84385752540027	TPM4;CHUK;TRAF1;HMGCR;SOD2;NFKB1;RELA;ICAM1;NFKB2;SELP;CASP4;PIM1;PDE4B;LCP2;CD69;NFKBIE;CD55;BIRC3
Interleukin-4 signaling pathway	15/104	5.195187223065862E-8	4.443416534661659E-6	6.6888398704073895	112.19156386821076	SPI1;CHUK;ITGB3;STAT3;PARP14;IL2RG;NFKB1;RELA;MTOR;SELP;NFKBIA;SOCS3;STAT6;IL13RA1;JAK1
TNF-alpha effects on cytokine activity, cell motility, and apoptosis	17/135	5.312780639269374E-8	4.443416534661659E-6	5.73253750043504	96.0232442223233	TNFAIP2;TRAF1;SOD2;ICAM1;NFKB2;RND1;SELP;NFKBIA;CCL5;TNFSF10;PMAIP1;MADCAM1;LCP2;LTB;CD69;NFKBIE;BIRC3
RANKL signaling pathway	11/54	8.39270560433948E-8	6.434407629993601E-6	10.094013868578706	164.46497579596124	NFKBIA;SPI1;CHUK;TNFRSF11B;TRAF1;RELA;PAPSS2;NFKB1;MTOR;ICAM1;NFKB2
Messenger RNA processing	20/203	2.276019242293475E-7	1.610721309930767E-5	4.360971864697647	66.70397640553263	SF3B4;RANBP2;SF3A3;SF3B3;TMED10;NUP155;NCBP1;DHX9;ADAR;YBX1;A1CF;NXF1;HNRNPF;XRN2;HNRNPD;DHX15;CD2BP2;HNRNPH2;SNRPB2;SNRPB
Unfolded protein response	12/79	6.364205999149267E-7	4.182192513726661E-5	7.072806698216236	100.91060593639153	XBP1;SERP1;HSPA5;DIS3;EDEM1;SRPR;SYVN1;SSR1;HYOU1;CALR;ATF6;HERPUD1
Adaptive immune system	37/606	7.318375555099526E-7	4.371252169053211E-5	2.63544743962698	37.23282994280921	ITGB1;CD274;DYNC1I2;PSMD12;CUL5;RNF19B;PIK3CB;FYB;RELA;ICAM1;UBE2L3;SOCS3;SEC61A1;NRAS;PLCG2;PSMD1;MADCAM1;PAK2;SEC13;DTX3L;CHUK;HSPA5;UBE2E3;ERAP1;PDCD1LG2;NFKB1;MTOR;NFKBIA;PSMA4;PSMC6;PSME3;CANX;PSME2;TPP2;LCP2;CALR;NFKBIE
Epstein-Barr virus LMP1 signaling	7/22	7.602177685309932E-7	4.371252169053211E-5	18.292018779342722	257.72834190851177	HSP90AA1;CHUK;CCL5;TRAF1;RELA;NFKB1;NFKB2
Apoptosis	21/242	9.459693095665088E-7	4.998463757466435E-5	3.792051937831989	52.59976368768519	PSMD12;CHUK;IL1R1;PIK3CB;TRAF1;RELA;NFKB1;NFKBIA;PSMA4;PSMC6;PSME3;CASP4;TNFSF10;PSMD1;PSME2;CTNNB1;PMAIP1;NFKBIE;PAK2;KPNB1;BIRC3
Activation of NF-kappaB in B cells	11/68	9.779603003738676E-7	4.998463757466435E-5	7.609302160065478	105.29597677946073	NFKBIA;PSMD12;PSMA4;PSMC6;CHUK;PSME3;PSMD1;PSME2;NFKBIE;RELA;NFKB1
Downstream signaling events Of B cell receptor (BCR)	13/98	1.080341538677197E-6	5.231127450436954E-5	6.046316041691626	83.06570055138916	PSMD12;CHUK;NFKB1;RELA;MTOR;NFKBIA;NRAS;PSMA4;PSMC6;PSME3;PSMD1;PSME2;NFKBIE
Disease	39/674	1.381913011449437E-6	6.17548518020953E-5	2.4911658623317248	33.610913891897816	APP;PSMD12;CUL5;SRPR;STX11;IPO5;ERO1L;HERPUD1;NRAS;SERP1;STX6;PSMD1;SSR1;RCC1;PAK2;RANBP2;HSP90AA1;XBP1;TGFB1;CHUK;HSPA5;NUP155;NCBP1;DIS3;EDEM1;STAT3;SYVN1;MTOR;SPCS3;PSMA4;PSMC6;PSME3;CANX;PSME2;HYOU1;CALR;SLC25A5;ATF6;KPNB1
Asparagine N-linked glycosylation	12/85	1.4259654466507667E-6	6.17548518020953E-5	6.489475442699632	87.35263203405592	DPAGT1;GMPPB;SEC13;FUT8;EDEM1;CANX;RPN1;STT3A;ALG3;UAP1;CALR;ALG10B
Protein export	7/24	1.4767464561370613E-6	6.17548518020953E-5	16.138359569179784	216.66827749922615	SPCS3;SEC61A1;HSPA5;SRP72;SRPR;SEC62;SEC63
Transfer RNA aminoacylation	9/46	1.8338341707323438E-6	7.335336682929375E-5	9.562162162162162	126.30757158898015	YARS;VARS;RARS;MARS;TARS;GARS;IARS;EPRS;AARS
Capped intron-containing pre-mRNA processing	15/138	2.1655134905547827E-6	8.301135047126668E-5	4.831413038056761	63.01541026254429	SF3B4;RANBP2;SF3A3;SF3B3;NUP155;NCBP1;DHX9;YBX1;NXF1;HNRNPF;HNRNPD;CD2BP2;HNRNPH2;SNRPB2;SNRPB
Prolactin activation of MAPK signaling	11/75	2.6659142237921797E-6	9.518378564911015E-5	6.774594320486815	86.95167090423837	ITGB1;SOCS2;NFKBIA;SOCS3;STAT3;PIK3CB;YWHAG;RELA;NFKB1;MTOR;JAK1
Leptin signaling pathway	10/61	2.6899765509531127E-6	9.518378564911015E-5	7.718107485909344	98.99227744498312	SOCS2;KHDRBS1;SOCS3;CHUK;STAT3;KPNA4;RELA;NFKB1;MTOR;JAK1
TNFR2 signaling pathway	6/18	3.566053904260539E-6	1.2150998488591466E-4	19.562248995983936	245.38984756362188	NFKBIA;CHUK;TRAF1;TANK;RELA;NFKB1
Destabilization of mRNA by AUF1 (hnRNP D0)	10/66	5.623304130001623E-6	1.8052744959824529E-4	7.027183342972816	84.94874632241832	HSPA8;PSMD12;PSMA4;PSMC6;CUL5;PSME3;HNRNPD;PSMD1;PSME2;EIF4G1
Interferon signaling	16/168	5.690539172118601E-6	1.8052744959824529E-4	4.172562553925798	50.390809379729745	RANBP2;EIF4A1;GBP5;GBP7;NUP155;STAT2;EIF4A3;ADAR;IFIT1;ICAM1;SOCS3;KPNA4;KPNB1;EIF4G1;JAK1;GBP3
Translation	15/151	6.6467469312179606E-6	2.0383357255735079E-4	4.366654637315048	52.05656238749919	EIF4A1;EIF5B;RPN1;SRPR;SSR3;SEC61A1;SPCS3;SRP72;EIF4H;SSR1;ETF1;EIF3C;EIF3D;EIF4G1;EIF3B
Small cell lung cancer	11/84	8.244587841504146E-6	2.44678090780123E-4	5.936619522631915	69.49379262590816	ITGB1;NFKBIA;CHUK;COL4A2;COL4A1;FN1;PIK3CB;TRAF1;RELA;NFKB1;BIRC3
TWEAK signaling pathway	8/42	8.543016781242936E-6	2.456117324607344E-4	9.232447817836812	107.74632540227975	NFKBIA;CHUK;CCL5;CTNNB1;TRAF1;RELA;NFKB1;NFKB2
Pathways in cancer	23/325	9.342945868975798E-6	2.569166239787109E-4	3.039074224504688	35.19518111063775	ITGB1;HSP90AA1;SPI1;TGFB1;CHUK;STAT3;FN1;PIK3CB;TRAF1;RELA;NFKB1;MTOR;NFKB2;NFKBIA;NRAS;TFG;COL4A2;COL4A1;PLCG2;CTNNB1;RALGDS;JAK1;BIRC3
Diabetes pathways	14/137	9.694200566023915E-6	2.569166239787109E-4	4.500116144018583	51.94926305425939	XBP1;HSPA5;DIS3;EDEM1;SRPR;SYVN1;ERO1L;HERPUD1;SPCS3;SERP1;SSR1;HYOU1;CALR;ATF6
Cytosolic sensors of pathogen-associated DNA	6/21	9.77400199919009E-6	2.569166239787109E-4	15.647389558232932	180.5049147852766	NFKBIA;APP;CHUK;RELA;NFKB1;NFKB2
mRNA stability regulation by proteins that bind AU-rich elements	11/86	1.0378469528602365E-5	2.64723707253619E-4	5.777714672075727	66.30376592841444	HSPA8;PSMD12;PSMA4;PSMC6;DIS3;PSME3;MAPKAPK2;HNRNPD;PSMD1;PSME2;EIF4G1
Interleukin-1 regulation of extracellular matrix	13/120	1.0646496922156417E-5	2.64723707253619E-4	4.79770447494147	54.93505790373133	TNFAIP2;TNFRSF11B;SOD2;NFKB1;RELA;ICAM1;RHOB;NFKBIA;CCL5;NAMPT;LCP1;NFKBIE;BIRC3
Acute myeloid leukemia	9/57	1.1712088735834582E-5	2.835558325517846E-4	7.366666666666666	83.64768247890252	NRAS;SPI1;CHUK;STAT3;PIM1;PIK3CB;RELA;NFKB1;MTOR
Activation of PKC through G-protein coupled receptors	4/7	1.3130648825541779E-5	3.025466839379059E-4	51.98133333333333	584.2993718653252	NFKBIA;GNAQ;RELA;NFKB1
TRAF6 mediated NF-kB activation	6/22	1.315420364947417E-5	3.025466839379059E-4	14.668674698795181	164.85784913478085	NFKBIA;APP;CHUK;RELA;NFKB1;NFKB2
Spliceosome	13/127	1.970555297110416E-5	4.421733837418494E-4	4.501482831314539	48.77181128266961	SF3B4;SF3A3;HSPA8;RBM25;SF3B3;NCBP1;EIF4A3;THOC2;USP39;CRNKL1;DHX15;SNRPB2;SNRPB
RIG-I/MDA5-mediated induction of interferon-alpha/beta pathways	10/76	2.0317505245187053E-5	4.4505011489457357E-4	5.959391485707275	64.38543078301764	NFKBIA;OTUD5;APP;CHUK;TAX1BP1;NLRC5;TANK;RELA;NFKB1;NFKB2
HIV factor interactions with host	13/128	2.1438298723768436E-5	4.5867987967132464E-4	4.4621092712299655	47.96915419174822	RANBP2;PSMD12;CUL5;NUP155;PSMA4;PSMC6;PSME3;PSMD1;RCC1;PSME2;SLC25A5;PAK2;KPNB1
Cholesterol biosynthesis	6/24	2.2733867439690546E-5	4.647812898781178E-4	13.03748326639893	139.39227038402808	FDPS;SQLE;HMGCS1;MSMO1;HMGCR;HSD17B7
TAK1 activates NF-kappaB by phosphorylation and activation of IKK complex	6/24	2.2733867439690546E-5	4.647812898781178E-4	13.03748326639893	139.39227038402808	NFKBIA;APP;CHUK;RELA;NFKB1;NFKB2
Activation of chaperones by IRE1 alpha	8/48	2.3922607156867672E-5	4.7845214313735346E-4	7.84516129032258	83.47790293033762	XBP1;SERP1;HSPA5;EDEM1;SRPR;SYVN1;SSR1;HYOU1
Antigen presentation: folding, assembly, and peptide loading of class I MHC proteins	19/255	2.7380068974708542E-5	5.359502863134438E-4	3.1970994233793464	33.58775212668249	SEC13;PSMD12;CUL5;HSPA5;DTX3L;UBE2E3;ERAP1;RNF19B;UBE2L3;SOCS3;SEC61A1;PSMA4;PSMC6;PSME3;CANX;PSMD1;PSME2;TPP2;CALR
Signaling by the B cell receptor (BCR)	14/151	2.9334351523891407E-5	5.62241737541252E-4	4.03733055265902	42.136614981663726	PSMD12;CHUK;NFKB1;RELA;MTOR;NFKBIA;NRAS;PSMA4;PSMC6;PSME3;PLCG2;PSMD1;PSME2;NFKBIE
Translation factors	8/50	3.256708618686186E-5	6.114636590186309E-4	7.470814132104454	77.19000857372954	EIF4A1;EIF5B;EIF4H;ETF1;EIF3C;EIF3D;EIF4G1;EIF3B
Interleukin-12-mediated signaling events	9/65	3.481845870204512E-5	6.406596401176301E-4	6.311688311688312	64.79177096385821	IL18RAP;IL1R1;STAT3;STAT6;IL2RG;RELA;NFKB1;MTOR;NFKB2
BDNF signaling pathway	19/261	3.7674804029386736E-5	6.796239158242313E-4	3.116861208145182	31.749965964117692	HSPA8;XBP1;DOCK4;HSPA5;INSIG1;DLST;GEM;HERPUD1;RHOB;DNAJA1;SLC7A5;STIP1;DNAJB5;CARM1;PDE4B;RCC1;SSR1;HYOU1;CALR
FSH regulation of apoptosis	19/263	4.180314963288372E-5	7.395941858125582E-4	3.090992056785533	31.16504756312062	CHUK;BCL11A;SNAP23;ATP2A2;MSMO1;TNFRSF11B;VLDLR;PAPSS2;GEM;SMARCA4;RHOB;PPP1CB;TUBA1A;BCL3;CASP4;PSMD1;TIMP3;PMAIP1;CD55
Folding of actin by CCT/TriC	4/9	4.5403895550209916E-5	7.881430925696817E-4	31.1856	311.8532759854702	CCT3;CCT6A;CCT2;TCP1
TNF-alpha signaling pathway	11/101	4.8038618959235065E-5	8.184357304165975E-4	4.811043497858914	47.83863656226987	NFKBIA;HSP90AA1;CHUK;TRAF1;NFKBIE;GLUL;TANK;NFKB1;RELA;NFKB2;BIRC3
Antiviral mechanism by interferon-stimulated genes	9/70	6.337473396668765E-5	0.0010600864590791387	5.792846497764531	55.99623376617258	RANBP2;EIF4A1;NUP155;EIF4A3;KPNA4;IFIT1;KPNB1;JAK1;EIF4G1
Signaling by interleukins	11/109	9.682426104582284E-5	0.001573451760096522	4.416483834913276	40.81985074983426	SOCS3;NRAS;CHUK;IL1R1;STAT3;PIK3CB;IL2RG;NFKB1;RELA;NFKB2;JAK1
HIV-1 Nef as negative effector of Fas and TNF	8/58	9.748559817989321E-5	0.001573451760096522	6.272903225806451	57.93531663461371	NFKBIA;CHUK;PSEN2;TRAF1;PAK2;RELA;NFKB1;BIRC3
Erythropoietin-mediated neuroprotection through NF-kB	4/11	1.1422690352944756E-4	0.001811875021501582	22.273142857142858	202.18052766244074	NFKBIA;SOD2;RELA;NFKB1
Cell surface interactions at the vascular wall	10/94	1.2852903830013225E-4	0.0020041816141715537	4.678041256988625	41.91223560142703	ITGB1;SELP;SLC7A5;NRAS;ITGB3;FN1;SLC3A2;PIK3CB;F11R;PF4
Licensing factor removal from origins	8/61	1.402068619550291E-4	0.0021498385499771127	5.9169202678028	52.49723392165961	PSMD12;PSMA4;PSMC6;PSME3;ODC1;PSMD1;PSME2;MCM5
Hemostasis pathway	26/468	1.555772608141085E-4	0.0023464111467045873	2.3448190991877924	20.560236979332963	ITGB1;APP;DOCK4;ITGB3;ATP2A2;SLC3A2;PIK3CB;F11R;GNA13;NRAS;PLCG2;TGFB1;HSPA5;FN1;RHOB;EHD1;SELP;FGR;SLC7A5;GNAQ;CAPZA2;SERPING1;LCP2;DGKK;PDE9A;PF4
TSH regulation of gene expression	10/97	1.671772402405258E-4	0.0024353660083069185	4.516031457955233	39.273468821497616	VMP1;PHLDB1;ATP2A2;TIMP3;AHR;HMGCR;NFKBIE;STX11;ICAM1;CTTNBP2NL
Activation of chaperones by ATF6 alpha	4/12	1.679330848720258E-4	0.0024353660083069185	19.488	169.38862342410263	XBP1;HSPA5;CALR;ATF6
CXCR4 signaling pathway	11/116	1.694167657952639E-4	0.0024353660083069185	4.1205640877040475	35.7794711505842	ITGB1;FGR;GNA13;GNAQ;STAT2;STAT3;PIK3CB;NFKB1;RELA;MTOR;RHOB
Induction of apoptosis through DR3 and DR4/5 death receptors	6/34	1.8345939572339857E-4	0.002557681076011802	8.376936316695353	72.0711156141854	NFKBIA;CHUK;TNFSF10;RELA;NFKB1;BIRC3
AKT signaling pathway	5/22	1.8392459861106382E-4	0.002557681076011802	11.481197689496641	98.74960537225948	NFKBIA;HSP90AA1;CHUK;RELA;NFKB1
N-glycan biosynthesis	7/48	1.8626590444868556E-4	0.002557681076011802	6.683270353830299	57.39816677501451	DPAGT1;FUT8;RPN1;STT3A;ALG3;STT3B;ALG10B
Prolactin regulation of apoptosis	11/118	1.971442308039345E-4	0.0026672454755826435	4.043127144509109	34.49424231042162	SOCS2;SF3B4;SOCS3;CCT2;GLIPR1;HSP90AA1;PSMA4;HSPA5;BCL3;SSR3;GBP3
Interleukin-2/PI3K pathway	6/35	2.1674767613363876E-4	0.0028899690151151835	8.087660988782718	68.23378949468166	HSP90AA1;IL2RG;RELA;NFKB1;MTOR;JAK1
Platelet activation, signaling and aggregation	15/205	2.2935788129239715E-4	0.002982566134369517	3.1168873103002905	26.12022311241097	APP;TGFB1;HSPA5;ITGB3;FN1;PIK3CB;RHOB;SELP;GNA13;GNAQ;PLCG2;SERPING1;LCP2;DGKK;PF4
Interleukin-11 pathway	5/23	2.301762995002562E-4	0.002982566134369517	10.84279670452015	90.82647590734692	SOCS3;MUC1;TGFB1;STX11;ICAM1
Double stranded RNA-induced gene expression	4/13	2.3775022597591236E-4	0.003037919554136658	17.32177777777778	144.5379354661637	NFKBIA;CHUK;RELA;NFKB1
TGF-beta regulation of extracellular matrix	29/565	2.547354672691877E-4	0.003210364792981544	2.1596229379418697	17.871495162590655	PTGER4;CUL5;INSIG1;ODC1;TNFAIP2;AHR;HMGCR;IFIT1;HSPA13;HERPUD1;PIM1;TNFSF10;SSR1;TIMP3;CD55;ACTR3;IVNS1ABP;TGFB1;HMGCS1;IL1R1;DENND4A;FN1;SLC7A5;UCK2;COL4A2;MORF4L2;GARS;MCM5;IARS
Adipocytokine signaling pathway	8/67	2.721970997727966E-4	0.003384072051229363	5.313559322033898	43.61892410890634	NFKBIA;SOCS3;CHUK;STAT3;NFKBIE;RELA;NFKB1;MTOR
NF-kappaB signaling pathway	5/24	2.8476675071665696E-4	0.0034931388087909923	10.271595823225399	83.85566619435627	NFKBIA;CHUK;IL1R1;RELA;NFKB1
Chagas disease	10/104	2.9670414580504676E-4	0.0035008258479338897	4.178223791885606	33.938772002264635	NFKBIA;TGFB1;CHUK;GNAQ;CCL5;PPP2R2A;CALR;PIK3CB;NFKB1;RELA
Interleukin-23-mediated signaling events	6/37	2.9749374848533325E-4	0.0035008258479338897	7.565099106101827	61.42949248091712	NFKBIA;SOCS3;IL18RAP;STAT3;RELA;NFKB1
Alternative NF-kappaB pathway	3/6	3.0061439346388836E-4	0.0035008258479338897	38.908183632734534	315.5330042151817	CHUK;NFKB1;NFKB2
NF-kappaB activation	3/6	3.0061439346388836E-4	0.0035008258479338897	38.908183632734534	315.5330042151817	NFKBIA;RELA;NFKB1
Signal transduction through IL-1R	6/38	3.458351885177831E-4	0.003933067938504326	7.328313253012048	58.403345915550034	NFKBIA;TGFB1;CHUK;IL1R1;RELA;NFKB1
ERBB1 downstream pathway	10/106	3.4628098154222865E-4	0.003933067938504326	4.090755735492578	32.59620540770366	ACTR3;RPS6KA3;ARF4;NRAS;STAT3;PPP2R2A;PIK3CB;RALGDS;YWHAG;MTOR
Pancreatic cancer	8/70	3.688855575697987E-4	0.004102822172963417	5.055671175858481	39.965202507640804	TGFB1;CHUK;STAT3;PIK3CB;RALGDS;RELA;NFKB1;JAK1
Oncostatin M	19/311	3.7014591343039523E-4	0.004102822172963417	2.576444005084028	20.358064138548894	HSPA5;HMGCS1;IL1R1;USP9X;STAT3;FN1;HMGCR;SOD2;STX11;ICAM1;SRM;SELP;SOCS3;NRAS;CCL5;NAMPT;CASP4;TGM2;IL13RA1
Prostate cancer	9/89	4.0632315252803886E-4	0.004450205956259473	4.412727272727273	34.45617095001997	NFKBIA;HSP90AA1;NRAS;CHUK;CTNNB1;PIK3CB;RELA;NFKB1;MTOR
Inhibition of activated T cell apoptosis by neuropeptides VIP and PACAP	5/26	4.2277790748951224E-4	0.0045227404057017586	9.292394312434393	72.189485063401	NFKBIA;CHUK;GNAQ;RELA;NFKB1
Interleukin-27-mediated signaling events	5/26	4.2277790748951224E-4	0.0045227404057017586	9.292394312434393	72.189485063401	TGFB1;STAT2;STAT3;IL27RA;JAK1
Thymic stromal lymphopoietin (TSLP) pathway	9/90	4.415876014575823E-4	0.004669661992425009	4.3580246913580245	33.666325325323015	CD274;PSMA4;TGFB1;IL1R1;BCL3;PSME2;TNFRSF11B;IL2RG;ICAM1
Post-translational protein modification	14/196	4.6838942804467787E-4	0.004896798565921632	3.0320251177394035	23.2441427843347	DPAGT1;SEC13;EDEM1;RPN1;ALG3;UAP1;GMPPB;FUT8;MUC1;CANX;STT3A;MUC13;CALR;ALG10B
Cooperation of prefoldin and TriC/CCT in actin and tubulin folding	5/27	5.082078099967043E-4	0.005195013168855199	8.869557296411005	67.2722227190879	CCT3;CCT6A;CCT2;TUBA1A;TCP1
TNF/stress-related signaling	5/27	5.082078099967043E-4	0.005195013168855199	8.869557296411005	67.2722227190879	NFKBIA;CHUK;TANK;RELA;NFKB1
Interleukin-1 processing	3/7	5.162289228389554E-4	0.00521901768144878	29.179640718562876	220.85954047327786	RELA;NFKB1;NFKB2
Acetylation and deacetylation of RelA in the nucleus	4/16	5.698778927691649E-4	0.005607825050874484	12.989333333333333	97.03146881946245	NFKBIA;CHUK;RELA;NFKB1
CD40L signaling pathway	4/16	5.698778927691649E-4	0.005607825050874484	12.989333333333333	97.03146881946245	NFKBIA;CHUK;RELA;NFKB1
HIV infection	14/200	5.729734291110886E-4	0.005607825050874484	2.9662058371735793	22.14175132712898	RANBP2;PSMD12;CUL5;NUP155;NCBP1;PSMA4;PSMC6;PSME3;PSMD1;RCC1;PSME2;SLC25A5;PAK2;KPNB1
Signaling events mediated by T cell protein tyrosine phosphatase (TC-PTP)	6/42	6.03586213687194E-4	0.005784367881168942	6.5127175368139225	48.27631115360527	ITGB1;STAT3;STAT6;PIK3CB;KPNB1;JAK1
Urokinase-type plasminogen activator (uPA) and uPAR-mediated signaling	6/42	6.03586213687194E-4	0.005784367881168942	6.5127175368139225	48.27631115360527	ITGB1;TGFB1;LRP1;ITGB3;FN1;VLDLR
Association of TriC/CCT with target proteins during biosynthesis	5/29	7.17218308544876E-4	0.0068024829264050094	8.129592518370073	58.85930902744461	CCT3;CCT6A;CCT2;TCP1;XRN2
Atypical NF-kappaB pathway	4/17	7.304672580481555E-4	0.006857447728615337	11.989538461538462	86.58636237678706	NFKBIA;BCL3;RELA;NFKB1
RAGE pathway	7/60	7.536138077496572E-4	0.007003279829592773	5.16688812117991	37.153183378750214	ITGB1;TGFB1;FN1;TNFRSF11B;HMGCR;RELA;ICAM1
Transcription factor regulation of microRNAs related to cardiac hypertrophy	3/8	8.1052587625191E-4	0.007456838061517571	23.34251497005988	166.14799009483582	TGFB1;STAT3;NFKB1
Antigen processing: cross presentation	8/79	8.371389142174462E-4	0.007603708225182254	4.412766924125398	31.266750654582765	SEC61A1;PSMD12;PSMA4;PSMC6;PSME3;PSMD1;PSME2;CALR
Biosynthesis of the N-glycan precursor (dolichol lipid-linked oligosaccharide, LLO) and transfer to a nascent protein	5/30	8.430198249658586E-4	0.007603708225182254	7.804008016032064	55.24082746999222	DPAGT1;GMPPB;ALG3;UAP1;ALG10B
Bone remodeling	4/18	9.205897087011104E-4	0.008222743029174966	11.13257142857143	77.82219721615765	NFKBIA;CHUK;RELA;NFKB1
Alpha-V beta-3 integrin/OPN pathway	5/31	9.845484746138313E-4	0.008415935392725862	7.5034684754123635	51.94896906567076	NFKBIA;CHUK;ITGB3;RELA;NFKB1
CD40/CD40L signaling	5/31	9.845484746138313E-4	0.008415935392725862	7.5034684754123635	51.94896906567076	NFKBIA;TRAF1;RELA;NFKB1;BIRC3
NF-kappaB activation by non-typeable Hemophilus influenzae	5/31	9.845484746138313E-4	0.008415935392725862	7.5034684754123635	51.94896906567076	NFKBIA;TGFB1;CHUK;RELA;NFKB1
Antigen processing and presentation	8/81	9.879576330591227E-4	0.008415935392725862	4.291427308882015	29.696122278963127	HSPA8;HSP90AA1;HSPA5;HSPA4;PSME3;CANX;PSME2;CALR
MAP kinase signaling pathway	8/81	9.879576330591227E-4	0.008415935392725862	4.291427308882015	29.696122278963127	NFKBIA;RPS6KA3;TGFB1;CHUK;MAPKAPK2;PAK2;RELA;NFKB1
Proteasome degradation	7/63	0.0010119547888460165	0.008541269777415919	4.889336016096579	33.71623232098319	PSMD12;PSMA4;PSMC6;PSME3;RPN1;PSMD1;PSME2
Ubiquitin-mediated degradation of phosphorylated Cdc25A	7/64	0.0011120015380079353	0.009300376499702731	4.803311094638003	32.67017048068953	PSMD12;PSMA4;PSMC6;PSME3;ODC1;PSMD1;PSME2
Response to elevated platelet cytosolic calcium	8/83	0.0011597681801331053	0.009612493024526639	4.176559139784946	28.231598263601487	SELP;APP;TGFB1;HSPA5;ITGB3;FN1;SERPING1;PF4
cAMP receptor, G-protein-independent pathways inferred from amoeba model	3/9	0.0011930892444147944	0.009800375936264382	19.451097804391217	130.92941105751362	STAT2;STAT3;STAT6
Diurnally regulated genes with circadian orthologs	6/48	0.0012433049953291342	0.01012248314781242	5.580608146873207	37.33416875599014	SF3A3;DNAJA1;HSPA8;PSMA4;CRY1;HERPUD1
Neurotrophin signaling pathway	10/126	0.0013415303625291884	0.010561307537183628	3.381962864721485	22.368113860040886	NFKBIA;RPS6KA3;NRAS;MAPKAPK2;PLCG2;PIK3CB;NFKBIE;NFKB1;YWHAG;RELA
Amoebiasis	9/105	0.001349097764736651	0.010561307537183628	3.6742424242424243	24.280566876533307	TGFB1;COL4A2;IL1R1;COL4A1;GNAQ;FN1;PIK3CB;NFKB1;RELA
Integrin cell surface interactions	8/85	0.0013546024884648568	0.010561307537183628	4.06765814830331	26.863820075348702	ITGB1;COL4A2;COL4A1;ITGB3;FN1;MADCAM1;F11R;ICAM1
Myc active pathway	8/85	0.0013546024884648568	0.010561307537183628	4.06765814830331	26.863820075348702	EIF4A1;HSP90AA1;HSPA4;ODC1;PIM1;RCC1;PMAIP1;EIF4G1
NOD signaling pathway	8/85	0.0013546024884648568	0.010561307537183628	4.06765814830331	26.863820075348702	NFKBIA;HSP90AA1;CHUK;CCL5;CASP4;RELA;NFKB1;BIRC3
4-1BB-dependent immune response	4/20	0.0014005640817534894	0.010827890379942943	9.74	64.00037322564131	NFKBIA;CHUK;RELA;NFKB1
Epithelial cell signaling in Helicobacter pylori infection	7/68	0.0015921369868478847	0.012080344318098384	4.4874163010852	28.910978945087987	NFKBIA;CHUK;CCL5;PLCG2;F11R;RELA;NFKB1
Messenger RNA splicing: major pathway	7/68	0.0015921369868478847	0.012080344318098384	4.4874163010852	28.910978945087987	DHX9;HNRNPF;HNRNPD;CD2BP2;HNRNPH2;SNRPB2;YBX1
PDGFB signaling pathway	10/129	0.001601958703052177	0.012080344318098384	3.2961929711155715	21.21603904101705	ACTR3;FGR;RPS6KA3;DOCK4;NRAS;LRP1;ITGB3;STAT3;PIK3CB;YWHAG
Leptin influence on immune response	9/110	0.0018672536576514606	0.013966450122271087	3.4914491449144913	21.937775486763254	SELP;SOCS3;ITGB3;CCL5;TNFSF10;TNFRSF11B;LTB;NFKB1;PF4
Vitamin B12 metabolism	6/52	0.0018953374971313348	0.014062181430329257	5.094290204295443	31.932836577907956	CCL5;SOD2;RELA;NFKB1;ICAM1;NFKB2
T cell receptor downstream signaling	4/22	0.0020319763038187623	0.014955345596106092	8.656888888888888	53.66185892904424	NFKBIA;CHUK;RELA;NFKB1
Protein folding	6/53	0.0020926261342767705	0.01527949240900499	4.985644706485517	30.758114769386726	CCT3;CCT6A;CCT2;TUBA1A;TCP1;XRN2
Leishmaniasis	7/72	0.0022199867866957977	0.01573084891421929	4.210400866738895	25.726618885188262	ITGB1;NFKBIA;MARCKSL1;TGFB1;RELA;NFKB1;JAK1
Bone mineralization regulation	3/11	0.0022570348442140717	0.01573084891421929	14.58682634730539	88.88779247602564	COL4A2;COL4A1;ENPP1
Mechanism of protein import into the nucleus	3/11	0.0022570348442140717	0.01573084891421929	14.58682634730539	88.88779247602564	RANBP2;RCC1;KPNB1
Monocyte and its surface molecules	3/11	0.0022570348442140717	0.01573084891421929	14.58682634730539	88.88779247602564	ITGB1;SELP;ICAM1
Osteopontin signaling	3/11	0.0022570348442140717	0.01573084891421929	14.58682634730539	88.88779247602564	CHUK;RELA;NFKB1
Regulated proteolysis of p75 neurotrophin receptor	3/11	0.0022570348442140717	0.01573084891421929	14.58682634730539	88.88779247602564	PSEN2;RELA;NFKB1
Toll receptor cascades	11/159	0.0023738124505889306	0.01619269969279161	2.916890521352996	17.62752194139866	NFKBIA;APP;RPS6KA3;CHUK;UBE2E3;MAPKAPK2;PLCG2;NFKB1;RELA;UBE2L3;NFKB2
Cap-dependent translation initiation	7/73	0.0024032756642059995	0.01619269969279161	4.146393512590696	25.006578393819666	EIF4A1;EIF5B;EIF4H;EIF3C;EIF3D;EIF4G1;EIF3B
Chronic myeloid leukemia	7/73	0.0024032756642059995	0.01619269969279161	4.146393512590696	25.006578393819666	NFKBIA;NRAS;TGFB1;CHUK;PIK3CB;RELA;NFKB1
Degradation of beta-catenin by the destruction complex	7/73	0.0024032756642059995	0.01619269969279161	4.146393512590696	25.006578393819666	PSMD12;PSMA4;PSMC6;PSME3;PSMD1;PSME2;CTNNB1
Modulation of interferon signaling by chaperones	4/23	0.0024113041933830986	0.01619269969279161	8.200842105263158	49.431293517114106	NFKBIA;CHUK;RELA;NFKB1
Trefoil factor initiation of mucosal healing	5/38	0.002517159050869371	0.016781060339129142	5.909698184247283	35.36732379745862	ITGB1;NFKBIA;CHUK;CTNNB1;RELA
Cytosolic DNA-sensing pathway	6/56	0.0027780427695574656	0.01838704566901344	4.685783132530121	27.58055999836289	NFKBIA;CHUK;CCL5;ADAR;RELA;NFKB1
SREBP signaling	4/24	0.002836613362016452	0.01864060209325097	7.7904	45.69182106261377	SEC13;INSIG1;SEC23B;KPNB1
Activation of mRNA upon binding of the cap-binding complex and eIFs, and subsequent binding to 43S	6/57	0.003040115067438271	0.01969652015523387	4.593668792818332	26.624260810580854	EIF4A1;EIF4H;EIF3C;EIF3D;EIF4G1;EIF3B
Keratinocyte differentiation	6/57	0.003040115067438271	0.01969652015523387	4.593668792818332	26.624260810580854	NFKBIA;CHUK;TRAF1;RELA;NFKB1;BIRC3
Interferon-gamma signaling pathway	8/97	0.00313279348470427	0.02015503500648901	3.5170351576658208	20.278627474950298	GBP5;SOCS3;GBP7;STAT3;MTOR;ICAM1;JAK1;GBP3
Innate immune system	17/319	0.003174684377453253	0.02028270574484023	2.2185974407441154	12.762586185641812	APP;OTUD5;CHUK;NLRC5;TANK;RELA;NFKB1;NFKB2;NFKBIA;RPS6KA3;CAPZA2;MAPKAPK2;CASP4;PLCG2;TAX1BP1;CD55;BIRC3
Autodegradation of Cdh1 by Cdh1-APC/C	6/58	0.003320213233300934	0.02106618051473696	4.505097312326228	25.71386228395949	PSMD12;PSMA4;PSMC6;PSME3;PSMD1;PSME2
Apoptosis regulation	7/78	0.0035005628864833533	0.021962870437469688	3.8534021027573893	21.79033958786069	PSMD12;PSMA4;PSMC6;PSME3;PSMD1;PSME2;PAK2
Alpha-M beta-2 integrin signaling	5/41	0.0035331574182016455	0.021962870437469688	5.416388332219996	30.578563485226578	FGR;SELP;LRP1;NFKB1;ICAM1
Insulin biosynthesis and processing	5/41	0.0035331574182016455	0.021962870437469688	5.416388332219996	30.578563485226578	SPCS3;SRP72;RPN1;SRPR;ERO1L
Interleukin-22 soluble receptor signaling pathway	3/13	0.0037681054205013923	0.02295799329047206	11.668263473053893	65.12271309146664	SOCS3;STAT3;JAK1
N-glycan trimming in the ER and calnexin/calreticulin cycle	3/13	0.0037681054205013923	0.02295799329047206	11.668263473053893	65.12271309146664	EDEM1;CANX;CALR
TACI and BCMA stimulation of B cell immune responses	3/13	0.0037681054205013923	0.02295799329047206	11.668263473053893	65.12271309146664	CHUK;RELA;NFKB1
Interleukin-9 regulation of target genes	4/26	0.003835560030862553	0.023063498224794435	7.0814545454545454	39.39724622513309	SOCS2;SOCS3;BCL3;PIM1
Ras signaling pathway	4/26	0.003835560030862553	0.023063498224794435	7.0814545454545454	39.39724622513309	CHUK;RALGDS;RELA;NFKB1
Amino acid metabolism	12/195	0.004027334027647467	0.02393628824217107	2.574037051845928	14.194915110180943	PSMD12;PSMA4;PSMC6;MAT2A;PSME3;ODC1;PSMD1;PSME2;DLST;GLUL;DLD;SRM
Apoptosis modulation and signaling	7/80	0.004032744214713604	0.02393628824217107	3.747443565502605	20.66081129444076	NFKBIA;IL1R1;TNFSF10;PMAIP1;TNFRSF11B;NFKB1;BIRC3
p75 neurotrophin receptor-mediated signaling	9/124	0.004195920183024698	0.02474517031014566	3.0641897233201583	16.77227943710112	RTN4R;NFKBIA;APP;CHUK;PSEN2;NFKB1;RELA;RHOB;BIRC3
Rev-mediated nuclear export of HIV-1 RNA	4/27	0.004414231971216188	0.025866837028782758	6.773217391304348	36.730625666937456	RANBP2;NUP155;RCC1;KPNB1
Regular glucocorticoid receptor pathway	7/82	0.004624066842469549	0.026924946171341675	3.6471361502347417	19.608757093434694	HSP90AA1;SPI1;RELA;NFKB1;ICAM1;FKBP5;SMARCA4
Adhesion and diapedesis of lymphocytes	3/14	0.004706799154850131	0.027064095140388253	10.606967882416985	56.840059301799705	ITGB1;MADCAM1;ICAM1
Platelet amyloid precursor protein pathway	3/14	0.004706799154850131	0.027064095140388253	10.606967882416985	56.840059301799705	APP;COL4A2;COL4A1
Interactions of HIV Vpr protein with host cellular proteins	5/44	0.004814285446007941	0.02751020254861681	4.998972303581522	26.67535427164384	RANBP2;NUP155;RCC1;SLC25A5;KPNB1
PERK-regulated gene expression	4/28	0.005048941111559315	0.028672998905151667	6.490666666666667	34.32638875108219	HSPA5;DIS3;ATF6;HERPUD1
Integrated breast cancer pathway	10/152	0.005249298654919332	0.029627943328379053	2.759023778297314	14.483938977517452	CHUK;NAB1;NF1;CTNNB1;AHR;HMGCR;NFKB1;MTOR;SMARCA4;JAK1
MicroRNAs in cardiomyocyte hypertrophy	7/85	0.005630655954489629	0.03158660657396621	3.5063199711087036	18.161087141419454	TGFB1;CHUK;STAT3;CTNNB1;PIK3CB;NFKB1;MTOR
Influence of Ras and Rho proteins on G1 to S transition	4/29	0.005742018939157493	0.03200319869237863	6.23072	32.15016876532086	NFKBIA;CHUK;RELA;NFKB1
Terpenoid backbone biosynthesis	3/15	0.005774490198842231	0.03200319869237863	9.72255489021956	50.11301623644239	FDPS;HMGCS1;HMGCR
LPA receptor mediated events	6/65	0.005848538715602533	0.03221949472068462	3.9691647947723094	20.407712600686406	GNA13;NFKBIA;GNAQ;PIK3CB;RELA;NFKB1
Cycling of Ran in nucleocytoplasmic transport	2/5	0.006025771274530079	0.03299827126528377	25.8871181938911	132.3274356471198	RANBP2;RCC1
Thyroid-stimulating hormone signaling pathway	6/66	0.006299865648445938	0.03418295886148893	3.9028112449799197	19.77643040506225	GNA13;GNAQ;STAT3;RALGDS;MTOR;JAK1
MAPK signaling pathway	16/314	0.006316416311362084	0.03418295886148893	2.1122235669490594	10.697574386237484	HSPA8;TGFB1;HSPA5;CHUK;IL1R1;DUSP16;RELA;NFKB1;NFKB2;RPS6KA3;NRAS;TAOK1;MAPKAPK2;NF1;RALGDS;PAK2
Tumor necrosis factor (TNF) pathway	3/30	0.0064957133797035275	0.03494769771536401	5.990769230769231	30.173184987614075	NFKBIA;NFKB1;NFKB2;BIRC3
Telomerase regulation	6/67	0.006775987280907067	0.03591627049071956	3.8386332214102312	19.171555364804686	HSP90AA1;TGFB1;ZNFX1;DKC1;NFKB1;MTOR
DNA replication pre-Initiation	7/88	0.006792859853679569	0.03591627049071956	3.3759346200660754	16.852271449164554	PSMD12;PSMA4;PSMC6;PSME3;PSMD1;PSME2;MCM5
HIF-1 degradation in normoxia	7/88	0.006792859853679569	0.03591627049071956	3.3759346200660754	16.852271449164554	HSP90AA1;PSMD12;PSMA4;PSMC6;PSME3;PSMD1;PSME2
Interleukin-9 signaling pathway	3/16	0.006975558748200584	0.03625714151607083	8.97420543528328	44.560006767514835	STAT3;IL2RG;JAK1
SREBF and miR-33 in cholesterol and lipid homeostasis	3/16	0.006975558748200584	0.03625714151607083	8.97420543528328	44.560006767514835	HMGCS1;HMGCR;MTOR
p75 neurotrophin receptor signaling via NF-kB	3/16	0.006975558748200584	0.03625714151607083	8.97420543528328	44.560006767514835	NFKBIA;RELA;NFKB1
Deadenylation-dependent mRNA decay	5/49	0.007630647227076571	0.03943930027477779	4.429768628165422	21.59770289276511	EIF4A1;DDX6;DIS3;EIF4A3;EIF4G1
Type II interferon signaling (interferon-gamma)	5/50	0.00830702348761643	0.04202578695181149	4.331106657759964	20.748833082220933	SOCS3;SPI1;STAT2;ICAM1;JAK1
Cadmium-induced DNA biosynthesis and proliferation in macrophages	3/17	0.008313796983945318	0.04202578695181149	8.332763045337895	39.91259222096219	NFKBIA;RELA;NFKB1
Cells and molecules involved in local acute inflammatory response	3/17	0.008313796983945318	0.04202578695181149	8.332763045337895	39.91259222096219	ITGB1;SELP;ICAM1
Eukaryotic protein translation	3/17	0.008313796983945318	0.04202578695181149	8.332763045337895	39.91259222096219	EIF5B;EIF4A1;EIF4G1
Chemokine signaling pathway	11/189	0.00863615386604982	0.043416729818392535	2.421519246985892	11.506570192912033	NFKBIA;FGR;NRAS;CHUK;CCL5;STAT2;STAT3;PIK3CB;NFKB1;RELA;PF4
T cell receptor signaling pathway	9/139	0.008729701336302164	0.043648506681510824	2.7085314685314685	12.841213024543048	NFKBIA;NRAS;CHUK;LCP2;PIK3CB;NFKBIE;PAK2;NFKB1;RELA
RIG-I-like receptor signaling pathway	6/71	0.00894330625228809	0.044474820281648876	3.6016682113067655	16.988528455024333	NFKBIA;OTUD5;CHUK;TANK;RELA;NFKB1
Glycoprotein VI-mediated activation cascade	4/33	0.009141638189922112	0.04497490446378793	5.370206896551724	25.212668544901877	PLCG2;LCP2;PIK3CB;RHOB
Syndecan 2 pathway	4/33	0.009141638189922112	0.04497490446378793	5.370206896551724	25.212668544901877	ITGB1;TGFB1;FN1;NF1
Cyclin A-Cdk2-associated events at S phase entry	6/72	0.00955451840400752	0.04675615389195169	3.546914932457101	16.495783072568855	PSMD12;PSMA4;PSMC6;PSME3;PSMD1;PSME2
Signaling events mediated by PTP1B	5/52	0.009782177902406352	0.0474160395015883	4.146377862107193	19.186091159250903	FGR;SOCS3;ITGB3;STAT3;YBX1
Corticosteroids and cardioprotection	3/18	0.009792442940545409	0.0474160395015883	7.776846307385229	35.97681336693204	HSP90AA1;RELA;NFKB1
EGF receptor transactivation by GPCRs in cardiac hypertrophy	4/34	0.010158472146352057	0.0489308606002298	5.190933333333334	23.82351459447157	NFKBIA;CHUK;RELA;NFKB1
